# Supplementary material for: Furobenzotropolones A, B and 3-Hydroxyepicoccone B with Antioxidative Activity from Mangrove Endophytic Fungus Epicoccum nigrum MLY-3
Source: Mar Drugs. 2021 Jul 14;19(7):395. doi: 10.3390/md19070395 (PMC8304361; doi:10.3390/md19070395)
Supplement: Supplementary file 1 [file marinedrugs-19-00395-s001.zip]

Archive with 2 entries (2 files):
- compound 1.cif
- Supporting information.pdf
