# Supplementary material for: Furobenzotropolones A, B and 3-Hydroxyepicoccone B with Antioxidative Activity from Mangrove Endophytic Fungus Epicoccum nigrum MLY-3
Source: Mar Drugs. 2021 Jul 14;19(7):395. doi: 10.3390/md19070395 (PMC8304361; doi:10.3390/md19070395)
Supplement: Supplementary file 1 [file marinedrugs-19-00395-s001.zip › compound 1.cif]

data_19070908
_audit_creation_date               2021-06-23
_audit_creation_method
;
Olex2 1.2
(compiled 2018.05.29 svn.r3508 for OlexSys, GUI svn.r5506)
;
_shelx_SHELXL_version_number       '2014/7'
_audit_contact_author_address      ?
_audit_contact_author_email        ?
_audit_contact_author_name         ''
_audit_contact_author_phone        ?
_publ_contact_author_id_orcid      ?
_publ_section_references
;
Dolomanov, O.V., Bourhis, L.J., Gildea, R.J, Howard, J.A.K. & Puschmann, H.
 (2009), J. Appl. Cryst. 42, 339-341.

Sheldrick, G.M. (2015). Acta Cryst. C71, 3-8.
;
_chemical_name_common              ?
_chemical_name_systematic          ?
_chemical_formula_moiety           'C16 H16 O6'
_chemical_formula_sum              'C16 H16 O6'
_chemical_formula_weight           304.29
_chemical_melting_point            ?
_chemical_oxdiff_formula           'C H O'
_chemical_oxdiff_usercomment       MD-3-1
loop_
  _atom_type_symbol
  _atom_type_description
  _atom_type_scat_dispersion_real
  _atom_type_scat_dispersion_imag
  _atom_type_scat_source
 'C' 'C' 0.0181 0.0091 'International Tables Vol C Tables 4.2.6.8 and 6.1.1.4'
 'H' 'H' 0.0000 0.0000 'International Tables Vol C Tables 4.2.6.8 and 6.1.1.4'
 'O' 'O' 0.0492 0.0322 'International Tables Vol C Tables 4.2.6.8 and 6.1.1.4'

_shelx_space_group_comment
;
The symmetry employed for this shelxl refinement is uniquely defined
by the following loop, which should always be used as a source of
symmetry information in preference to the above space-group names.
They are only intended as comments.
;
_space_group_crystal_system        'monoclinic'
_space_group_IT_number             14
_space_group_name_H-M_alt          'P 1 21/n 1'
_space_group_name_Hall             '-P 2yn'
loop_
  _space_group_symop_operation_xyz
 'x, y, z'
 '-x+1/2, y+1/2, -z+1/2'
 '-x, -y, -z'
 'x-1/2, -y-1/2, z-1/2'

_cell_length_a                     3.9051(6)
_cell_length_b                     8.3456(13)
_cell_length_c                     40.256(6)
_cell_angle_alpha                  90
_cell_angle_beta                   90.84
_cell_angle_gamma                  90
_cell_volume                       1311.8(4)
_cell_formula_units_Z              4
_cell_measurement_reflns_used      3205
_cell_measurement_temperature      150.00(10)
_cell_measurement_theta_max        73.9680
_cell_measurement_theta_min        5.3690
_shelx_estimated_absorpt_T_max     ?
_shelx_estimated_absorpt_T_min     ?
_exptl_absorpt_coefficient_mu      0.998
_exptl_absorpt_correction_T_max    1.00000
_exptl_absorpt_correction_T_min    0.81116
_exptl_absorpt_correction_type     multi-scan
_exptl_absorpt_process_details
;
CrysAlisPro 1.171.39.46 (Rigaku Oxford Diffraction, 2018)
Empirical absorption correction using spherical harmonics,
 implemented in SCALE3 ABSPACK scaling algorithm.
;
_exptl_absorpt_special_details     ?
_exptl_crystal_colour              colorless
_exptl_crystal_density_diffrn      1.541
_exptl_crystal_density_meas        ?
_exptl_crystal_density_method      ?
_exptl_crystal_description         block
_exptl_crystal_F_000               640
_exptl_crystal_size_max            0.2
_exptl_crystal_size_mid            0.2
_exptl_crystal_size_min            0.1
_exptl_transmission_factor_max     ?
_exptl_transmission_factor_min     ?
_diffrn_reflns_av_R_equivalents    0.0321
_diffrn_reflns_av_unetI/netI       0.0335
_diffrn_reflns_Laue_measured_fraction_full  0.999
_diffrn_reflns_Laue_measured_fraction_max  0.979
_diffrn_reflns_limit_h_max         4
_diffrn_reflns_limit_h_min         -4
_diffrn_reflns_limit_k_max         9
_diffrn_reflns_limit_k_min         -10
_diffrn_reflns_limit_l_max         49
_diffrn_reflns_limit_l_min         -48
_diffrn_reflns_number              7194
_diffrn_reflns_point_group_measured_fraction_full  0.999
_diffrn_reflns_point_group_measured_fraction_max  0.979
_diffrn_reflns_theta_full          67.684
_diffrn_reflns_theta_max           74.249
_diffrn_reflns_theta_min           4.394
_diffrn_ambient_environment        N~2~
_diffrn_ambient_temperature        150.00(10)
_diffrn_detector                   'CCD plate'
_diffrn_detector_area_resol_mean   5.2913
_diffrn_detector_type              AtlasS2
_diffrn_measured_fraction_theta_full  0.999
_diffrn_measured_fraction_theta_max  0.979
_diffrn_measurement_details
;
List of Runs (angles in degrees, time in seconds):

  # Type    Start    End  Width  t~exp~   \w     \q     \k     \f   Frames
--------------------------------------------------------------------------
  1  \w   -124.00  36.00   1.00    7.50    --  -41.14   0.00 150.00  160
  2  \w      3.00  70.00   1.00    7.50    --   41.14 -99.00 150.00   67
  3  \w      3.00  46.00   1.00    7.50    --   41.14 -99.00 -60.00   43
  4  \w     50.00  77.00   1.00    7.50    --   41.14 -99.00 -60.00   27
  5  \w    126.00 178.00   1.00   35.00    --  108.12 125.00-150.00   52
  6  \w     28.00 105.00   1.00   35.00    --  108.12 -15.00-150.00   77
  7  \w     43.00 110.00   1.00   35.00    --  108.12 -94.00 150.00   67
  8  \w     82.00 114.00   1.00   35.00    --  108.12  45.00  30.00   32
  9  \w    129.00 174.00   1.00   35.00    --  108.12  45.00  30.00   45
 10  \w     87.00 178.00   1.00   35.00    --  108.12  45.00-180.00   91
 11  \w     76.00 165.00   1.00   35.00    --  108.12  77.00 -90.00   89
 12  \w     35.00 134.00   1.00   35.00    --  108.12 -45.00 -60.00   99
 13  \w     27.00 110.00   1.00   35.00    --  108.12 -94.00 -60.00   83
;
_diffrn_measurement_device         'four-circle diffractometer'
_diffrn_measurement_device_type    'SuperNova, Dual, Cu at home/near, AtlasS2'
_diffrn_measurement_method         '\w scans'
_diffrn_orient_matrix_type        
 'CrysAlisPro convention (1999,Acta A55,543-557)'
_diffrn_orient_matrix_UB_11        -0.1813401000
_diffrn_orient_matrix_UB_12        -0.1590386000
_diffrn_orient_matrix_UB_13        0.0079809000
_diffrn_orient_matrix_UB_21        -0.1472656000
_diffrn_orient_matrix_UB_22        0.0750862000
_diffrn_orient_matrix_UB_23        0.0316899000
_diffrn_orient_matrix_UB_31        -0.3181386000
_diffrn_orient_matrix_UB_32        0.0558335000
_diffrn_orient_matrix_UB_33        -0.0199153000
_diffrn_radiation_monochromator    mirror
_diffrn_radiation_probe            x-ray
_diffrn_radiation_type             CuK\a
_diffrn_radiation_wavelength       1.54184
_diffrn_source                     'micro-focus sealed X-ray tube'
_diffrn_source_type                'SuperNova (Cu) X-ray Source'
_reflns_Friedel_coverage           0.000
_reflns_Friedel_fraction_full      .
_reflns_Friedel_fraction_max       .
_reflns_number_gt                  2273
_reflns_number_total               2618
_reflns_odcompleteness_completeness  99.88
_reflns_odcompleteness_iscentric   1
_reflns_odcompleteness_theta       67.13
_reflns_special_details
;
 Reflections were merged by SHELXL according to the crystal
 class for the calculation of statistics and refinement.
 
 _reflns_Friedel_fraction is defined as the number of unique
 Friedel pairs measured divided by the number that would be
 possible theoretically, ignoring centric projections and
 systematic absences.
;
_reflns_threshold_expression       'I > 2\s(I)'
_computing_cell_refinement         'CrysAlisPro 1.171.39.46 (Rigaku OD, 2018)'
_computing_data_collection         'CrysAlisPro 1.171.39.46 (Rigaku OD, 2018)'
_computing_data_reduction          'CrysAlisPro 1.171.39.46 (Rigaku OD, 2018)'
_computing_molecular_graphics      'Olex2 (Dolomanov et al., 2009)'
_computing_publication_material    'Olex2 (Dolomanov et al., 2009)'
_computing_structure_refinement    'ShelXL (Sheldrick, 2015)'
_computing_structure_solution      ?
_refine_diff_density_max           0.261
_refine_diff_density_min           -0.235
_refine_diff_density_rms           0.058
_refine_ls_extinction_coef         .
_refine_ls_extinction_method       none
_refine_ls_goodness_of_fit_ref     0.999
_refine_ls_hydrogen_treatment      constr
_refine_ls_matrix_type             full
_refine_ls_number_parameters       205
_refine_ls_number_reflns           2618
_refine_ls_number_restraints       0
_refine_ls_R_factor_all            0.0489
_refine_ls_R_factor_gt             0.0417
_refine_ls_restrained_S_all        0.999
_refine_ls_shift/su_max            0.001
_refine_ls_shift/su_mean           0.000
_refine_ls_structure_factor_coef   Fsqd
_refine_ls_weighting_details      
 'w=1/[\s^2^(Fo^2^)+(0.1000P)^2^] where P=(Fo^2^+2Fc^2^)/3'
_refine_ls_weighting_scheme        calc
_refine_ls_wR_factor_gt            0.1221
_refine_ls_wR_factor_ref           0.1318
_refine_special_details            ?
_olex2_refinement_description
;
1. Fixed Uiso
 At 1.2 times of:
  All C(H,H) groups
 At 1.5 times of:
  All C(H,H,H) groups, All O(H) groups
2.a Secondary CH2 refined with riding coordinates:
 C00I(H00A,H00B), C00J(H00C,H00D)
2.b Idealised Me refined as rotating group:
 C00K(H00E,H00F,H00G), C00L(H00H,H00I,H00J), C00M(H00K,H00L,H00M)
2.c Idealised tetrahedral OH refined as rotating group:
 O002(H002), O003(H003), O006(H006)
;
_atom_sites_solution_hydrogens     geom
_atom_sites_solution_primary       ?
_atom_sites_solution_secondary     ?
loop_
  _atom_site_label
  _atom_site_type_symbol
  _atom_site_fract_x
  _atom_site_fract_y
  _atom_site_fract_z
  _atom_site_U_iso_or_equiv
  _atom_site_adp_type
  _atom_site_occupancy
  _atom_site_site_symmetry_order
  _atom_site_calc_flag
  _atom_site_refinement_flags_posn
  _atom_site_refinement_flags_adp
  _atom_site_refinement_flags_occupancy
  _atom_site_disorder_assembly
  _atom_site_disorder_group
 O001 O 0.2437(3) 0.92560(13) 0.68188(3) 0.0207(3) Uani 1 1 d . . . . .
 O002 O -0.1159(3) 0.22356(13) 0.59168(3) 0.0216(3) Uani 1 1 d . . . . .
 H002 H -0.1387 0.1919 0.6108 0.032 Uiso 1 1 calc GR . . . .
 O003 O 0.3371(3) 0.24042(13) 0.70322(3) 0.0230(3) Uani 1 1 d . . . . .
 H003 H 0.2553 0.1636 0.6932 0.034 Uiso 1 1 calc GR . . . .
 O004 O 0.0180(3) 0.35867(13) 0.53174(3) 0.0225(3) Uani 1 1 d . . . . .
 O005 O -0.0320(3) 0.21721(13) 0.65133(3) 0.0201(3) Uani 1 1 d . . . . .
 O006 O 0.3449(3) 0.64219(15) 0.52897(3) 0.0267(3) Uani 1 1 d . . . . .
 H006 H 0.2640 0.5842 0.5144 0.040 Uiso 1 1 calc GR . . . .
 C007 C 0.3040(3) 0.60323(16) 0.61905(3) 0.0139(3) Uani 1 1 d . . . . .
 C008 C 0.0473(4) 0.36531(17) 0.59198(3) 0.0164(3) Uani 1 1 d . . . . .
 C009 C 0.3675(4) 0.66805(17) 0.58739(3) 0.0164(3) Uani 1 1 d . . . . .
 C00A C 0.3530(3) 0.70371(16) 0.64837(3) 0.0148(3) Uani 1 1 d . . . . .
 C00B C 0.1607(3) 0.44411(17) 0.62195(3) 0.0148(3) Uani 1 1 d . . . . .
 C00C C 0.4165(3) 0.66101(17) 0.68038(3) 0.0149(3) Uani 1 1 d . . . . .
 C00D C 0.1140(4) 0.43167(18) 0.56126(3) 0.0183(3) Uani 1 1 d . . . . .
 C00E C 0.3243(4) 0.37136(17) 0.68357(3) 0.0161(3) Uani 1 1 d . . . . .
 C00F C 0.4609(4) 0.50898(17) 0.69600(3) 0.0156(3) Uani 1 1 d . . . . .
 C00G C 0.1352(4) 0.34758(17) 0.65198(3) 0.0156(3) Uani 1 1 d . . . . .
 C00H C 0.2758(4) 0.57939(18) 0.55914(3) 0.0178(3) Uani 1 1 d . . . . .
 C00I C 0.4279(4) 0.81129(17) 0.70147(3) 0.0189(3) Uani 1 1 d . . . . .
 H00A H 0.3181 0.7940 0.7226 0.023 Uiso 1 1 calc R . . . .
 H00B H 0.6621 0.8459 0.7055 0.023 Uiso 1 1 calc R . . . .
 C00J C 0.3165(4) 0.88586(17) 0.64817(3) 0.0179(3) Uani 1 1 d . . . . .
 H00C H 0.5269 0.9366 0.6411 0.022 Uiso 1 1 calc R . . . .
 H00D H 0.1311 0.9191 0.6334 0.022 Uiso 1 1 calc R . . . .
 C00K C 0.5434(4) 0.82616(18) 0.58114(4) 0.0206(3) Uani 1 1 d . . . . .
 H00E H 0.3768 0.9108 0.5810 0.031 Uiso 1 1 calc GR . . . .
 H00F H 0.6544 0.8227 0.5600 0.031 Uiso 1 1 calc GR . . . .
 H00G H 0.7108 0.8455 0.5984 0.031 Uiso 1 1 calc GR . . . .
 C00L C 0.6282(4) 0.50498(19) 0.72999(4) 0.0206(3) Uani 1 1 d . . . . .
 H00H H 0.7982 0.5878 0.7316 0.031 Uiso 1 1 calc GR . . . .
 H00I H 0.7348 0.4026 0.7335 0.031 Uiso 1 1 calc GR . . . .
 H00J H 0.4579 0.5220 0.7466 0.031 Uiso 1 1 calc GR . . . .
 C00M C 0.1652(4) 0.20131(19) 0.52651(4) 0.0251(3) Uani 1 1 d . . . . .
 H00K H 0.1630 0.1773 0.5032 0.038 Uiso 1 1 calc GR . . . .
 H00L H 0.0333 0.1225 0.5381 0.038 Uiso 1 1 calc GR . . . .
 H00M H 0.3969 0.2000 0.5348 0.038 Uiso 1 1 calc GR . . . .

loop_
  _atom_site_aniso_label
  _atom_site_aniso_U_11
  _atom_site_aniso_U_22
  _atom_site_aniso_U_33
  _atom_site_aniso_U_23
  _atom_site_aniso_U_13
  _atom_site_aniso_U_12
 O001 0.0325(6) 0.0120(5) 0.0176(5) -0.0026(4) -0.0006(4) 0.0027(4)
 O002 0.0328(6) 0.0142(5) 0.0177(5) -0.0014(4) -0.0022(4) -0.0070(4)
 O003 0.0424(7) 0.0112(5) 0.0152(5) 0.0020(4) -0.0027(4) -0.0013(4)
 O004 0.0377(6) 0.0165(6) 0.0131(5) -0.0029(4) -0.0064(4) -0.0010(4)
 O005 0.0299(6) 0.0123(5) 0.0180(5) -0.0002(4) 0.0007(4) -0.0043(4)
 O006 0.0439(7) 0.0246(6) 0.0116(5) 0.0018(4) -0.0038(4) -0.0102(5)
 C007 0.0175(6) 0.0106(6) 0.0137(6) -0.0009(5) -0.0017(5) 0.0023(5)
 C008 0.0196(7) 0.0124(7) 0.0170(7) -0.0016(5) -0.0016(5) 0.0001(5)
 C009 0.0203(7) 0.0129(7) 0.0160(7) 0.0004(5) -0.0025(5) 0.0005(5)
 C00A 0.0173(6) 0.0111(6) 0.0160(7) -0.0009(5) -0.0005(5) -0.0011(5)
 C00B 0.0191(6) 0.0121(7) 0.0132(6) -0.0006(5) -0.0006(5) 0.0017(5)
 C00C 0.0186(7) 0.0126(7) 0.0134(6) -0.0025(5) -0.0002(5) 0.0000(5)
 C00D 0.0241(7) 0.0161(7) 0.0145(6) -0.0035(5) -0.0049(5) 0.0004(5)
 C00E 0.0240(7) 0.0120(7) 0.0123(6) 0.0021(5) 0.0022(5) 0.0028(5)
 C00F 0.0201(7) 0.0146(7) 0.0119(6) 0.0003(5) 0.0008(5) 0.0023(5)
 C00G 0.0205(7) 0.0105(6) 0.0159(7) -0.0021(5) 0.0020(5) 0.0021(5)
 C00H 0.0235(7) 0.0172(7) 0.0126(6) 0.0024(5) -0.0018(5) 0.0007(5)
 C00I 0.0275(7) 0.0131(7) 0.0159(7) -0.0021(5) -0.0010(5) -0.0006(5)
 C00J 0.0274(7) 0.0111(7) 0.0151(6) -0.0024(5) -0.0028(5) 0.0004(5)
 C00K 0.0299(8) 0.0163(7) 0.0157(6) 0.0016(5) -0.0012(5) -0.0055(6)
 C00L 0.0282(7) 0.0195(7) 0.0141(6) 0.0007(5) -0.0024(5) -0.0003(6)
 C00M 0.0381(9) 0.0187(8) 0.0184(7) -0.0052(6) 0.0015(6) 0.0000(6)

_geom_special_details
;
 All esds (except the esd in the dihedral angle between two l.s. planes)
 are estimated using the full covariance matrix.  The cell esds are taken
 into account individually in the estimation of esds in distances, angles
 and torsion angles; correlations between esds in cell parameters are only
 used when they are defined by crystal symmetry.  An approximate (isotropic)
 treatment of cell esds is used for estimating esds involving l.s. planes.
;
loop_
  _geom_bond_atom_site_label_1
  _geom_bond_atom_site_label_2
  _geom_bond_distance
  _geom_bond_site_symmetry_2
  _geom_bond_publ_flag
 O001 C00I 1.4258(18) . ?
 O001 C00J 1.4293(17) . ?
 O002 H002 0.8200 . ?
 O002 C008 1.3436(18) . ?
 O003 H003 0.8200 . ?
 O003 C00E 1.3496(18) . ?
 O004 C00D 1.3824(17) . ?
 O004 C00M 1.4502(19) . ?
 O005 C00G 1.2689(19) . ?
 O006 H006 0.8200 . ?
 O006 C00H 1.3536(17) . ?
 C007 C009 1.4099(19) . ?
 C007 C00A 1.4580(19) . ?
 C007 C00B 1.446(2) . ?
 C008 C00B 1.4384(19) . ?
 C008 C00D 1.383(2) . ?
 C009 C00H 1.399(2) . ?
 C009 C00K 1.5104(19) . ?
 C00A C00C 1.3563(19) . ?
 C00A C00J 1.5268(19) . ?
 C00B C00G 1.4576(19) . ?
 C00C C00F 1.426(2) . ?
 C00C C00I 1.5148(19) . ?
 C00D C00H 1.389(2) . ?
 C00E C00F 1.359(2) . ?
 C00E C00G 1.474(2) . ?
 C00F C00L 1.508(2) . ?
 C00I H00A 0.9700 . ?
 C00I H00B 0.9700 . ?
 C00J H00C 0.9700 . ?
 C00J H00D 0.9700 . ?
 C00K H00E 0.9600 . ?
 C00K H00F 0.9600 . ?
 C00K H00G 0.9600 . ?
 C00L H00H 0.9600 . ?
 C00L H00I 0.9600 . ?
 C00L H00J 0.9600 . ?
 C00M H00K 0.9600 . ?
 C00M H00L 0.9600 . ?
 C00M H00M 0.9600 . ?

loop_
  _geom_angle_atom_site_label_1
  _geom_angle_atom_site_label_2
  _geom_angle_atom_site_label_3
  _geom_angle
  _geom_angle_site_symmetry_1
  _geom_angle_site_symmetry_3
  _geom_angle_publ_flag
 C00I O001 C00J 105.31(10) . . ?
 C008 O002 H002 109.5 . . ?
 C00E O003 H003 109.5 . . ?
 C00D O004 C00M 114.88(12) . . ?
 C00H O006 H006 109.5 . . ?
 C009 C007 C00A 119.22(13) . . ?
 C009 C007 C00B 119.90(12) . . ?
 C00B C007 C00A 120.61(12) . . ?
 O002 C008 C00B 123.38(13) . . ?
 O002 C008 C00D 116.12(13) . . ?
 C00D C008 C00B 120.47(14) . . ?
 C007 C009 C00K 124.92(13) . . ?
 C00H C009 C007 119.06(13) . . ?
 C00H C009 C00K 115.98(13) . . ?
 C007 C00A C00J 123.88(12) . . ?
 C00C C00A C007 129.63(13) . . ?
 C00C C00A C00J 106.39(12) . . ?
 C007 C00B C00G 127.27(12) . . ?
 C008 C00B C007 117.84(12) . . ?
 C008 C00B C00G 114.78(13) . . ?
 C00A C00C C00F 132.26(13) . . ?
 C00A C00C C00I 108.57(12) . . ?
 C00F C00C C00I 119.15(12) . . ?
 O004 C00D C008 122.66(14) . . ?
 O004 C00D C00H 117.14(13) . . ?
 C008 C00D C00H 120.17(13) . . ?
 O003 C00E C00F 117.21(13) . . ?
 O003 C00E C00G 114.23(13) . . ?
 C00F C00E C00G 128.35(13) . . ?
 C00C C00F C00L 117.93(13) . . ?
 C00E C00F C00C 123.03(13) . . ?
 C00E C00F C00L 118.56(13) . . ?
 O005 C00G C00B 119.88(13) . . ?
 O005 C00G C00E 112.60(12) . . ?
 C00B C00G C00E 126.98(13) . . ?
 O006 C00H C009 118.21(13) . . ?
 O006 C00H C00D 119.74(13) . . ?
 C00D C00H C009 122.05(13) . . ?
 O001 C00I C00C 103.50(11) . . ?
 O001 C00I H00A 111.1 . . ?
 O001 C00I H00B 111.1 . . ?
 C00C C00I H00A 111.1 . . ?
 C00C C00I H00B 111.1 . . ?
 H00A C00I H00B 109.0 . . ?
 O001 C00J C00A 104.24(11) . . ?
 O001 C00J H00C 110.9 . . ?
 O001 C00J H00D 110.9 . . ?
 C00A C00J H00C 110.9 . . ?
 C00A C00J H00D 110.9 . . ?
 H00C C00J H00D 108.9 . . ?
 C009 C00K H00E 109.5 . . ?
 C009 C00K H00F 109.5 . . ?
 C009 C00K H00G 109.5 . . ?
 H00E C00K H00F 109.5 . . ?
 H00E C00K H00G 109.5 . . ?
 H00F C00K H00G 109.5 . . ?
 C00F C00L H00H 109.5 . . ?
 C00F C00L H00I 109.5 . . ?
 C00F C00L H00J 109.5 . . ?
 H00H C00L H00I 109.5 . . ?
 H00H C00L H00J 109.5 . . ?
 H00I C00L H00J 109.5 . . ?
 O004 C00M H00K 109.5 . . ?
 O004 C00M H00L 109.5 . . ?
 O004 C00M H00M 109.5 . . ?
 H00K C00M H00L 109.5 . . ?
 H00K C00M H00M 109.5 . . ?
 H00L C00M H00M 109.5 . . ?

_shelx_res_file
;
    19070908.res created by SHELXL-2014/7

TITL 19070908_a.res in P2(1)/n
REM Old TITL zangzhenming_q5-1.1_collect in P21/n #14
REM SHELXT solution in P2(1)/n
REM R1 0.122, Rweak 0.185, Alpha 0.023, Orientation as input
REM Formula found by SHELXT: C16 O6
CELL 1.54184 3.905088 8.345559 40.256267 90 90.841 90
ZERR 4 0.000614 0.001282 0.006136 0 0 0
LATT 1
SYMM 0.5-X,0.5+Y,0.5-Z
SFAC C H O
UNIT 64 64 24

L.S. 20 0 0
PLAN  20
BOND $H
list 4
fmap 2 53
acta
REM <olex2.extras>
REM <HklSrc "%.\\19070908.hkl">
REM </olex2.extras>

WGHT    0.100000
FVAR       0.55506
O001  3    0.243739    0.925601    0.681876    11.00000    0.03248    0.01195 =
         0.01759   -0.00263   -0.00061    0.00274
O002  3   -0.115893    0.223558    0.591682    11.00000    0.03277    0.01417 =
         0.01772   -0.00144   -0.00222   -0.00703
AFIX 147
H002  2   -0.138707    0.191915    0.610806    11.00000   -1.50000
AFIX   0
O003  3    0.337150    0.240418    0.703219    11.00000    0.04235    0.01121 =
         0.01524    0.00202   -0.00268   -0.00132
AFIX 147
H003  2    0.255291    0.163611    0.693186    11.00000   -1.50000
AFIX   0
O004  3    0.017972    0.358669    0.531744    11.00000    0.03772    0.01648 =
         0.01306   -0.00289   -0.00636   -0.00104
O005  3   -0.031976    0.217208    0.651329    11.00000    0.02986    0.01233 =
         0.01802   -0.00019    0.00068   -0.00435
O006  3    0.344920    0.642191    0.528965    11.00000    0.04389    0.02457 =
         0.01159    0.00181   -0.00377   -0.01024
AFIX 147
H006  2    0.264037    0.584198    0.514399    11.00000   -1.50000
AFIX   0
C007  1    0.304006    0.603227    0.619052    11.00000    0.01747    0.01061 =
         0.01367   -0.00091   -0.00168    0.00235
C008  1    0.047259    0.365310    0.591975    11.00000    0.01963    0.01243 =
         0.01703   -0.00157   -0.00161    0.00008
C009  1    0.367531    0.668052    0.587394    11.00000    0.02032    0.01285 =
         0.01602    0.00038   -0.00246    0.00049
C00A  1    0.352982    0.703710    0.648366    11.00000    0.01729    0.01107 =
         0.01600   -0.00091   -0.00051   -0.00105
C00B  1    0.160733    0.444108    0.621947    11.00000    0.01905    0.01214 =
         0.01317   -0.00058   -0.00064    0.00173
C00C  1    0.416523    0.661010    0.680376    11.00000    0.01859    0.01262 =
         0.01340   -0.00246   -0.00019    0.00003
C00D  1    0.113994    0.431674    0.561264    11.00000    0.02414    0.01606 =
         0.01446   -0.00351   -0.00487    0.00041
C00E  1    0.324267    0.371364    0.683567    11.00000    0.02398    0.01201 =
         0.01232    0.00211    0.00225    0.00279
C00F  1    0.460901    0.508984    0.696004    11.00000    0.02013    0.01460 =
         0.01193    0.00027    0.00077    0.00230
C00G  1    0.135180    0.347579    0.651984    11.00000    0.02045    0.01050 =
         0.01591   -0.00209    0.00196    0.00211
C00H  1    0.275838    0.579386    0.559135    11.00000    0.02346    0.01721 =
         0.01260    0.00236   -0.00176    0.00071
C00I  1    0.427922    0.811290    0.701468    11.00000    0.02753    0.01306 =
         0.01593   -0.00212   -0.00104   -0.00062
AFIX  23
H00A  2    0.318126    0.794005    0.722627    11.00000   -1.20000
H00B  2    0.662051    0.845880    0.705469    11.00000   -1.20000
AFIX   0
C00J  1    0.316543    0.885859    0.648174    11.00000    0.02742    0.01110 =
         0.01515   -0.00241   -0.00277    0.00040
AFIX  23
H00C  2    0.526876    0.936595    0.641141    11.00000   -1.20000
H00D  2    0.131064    0.919133    0.633440    11.00000   -1.20000
AFIX   0
C00K  1    0.543411    0.826161    0.581140    11.00000    0.02986    0.01633 =
         0.01565    0.00157   -0.00119   -0.00554
AFIX 137
H00E  2    0.376814    0.910755    0.581044    11.00000   -1.50000
H00F  2    0.654362    0.822676    0.560030    11.00000   -1.50000
H00G  2    0.710847    0.845546    0.598372    11.00000   -1.50000
AFIX   0
C00L  1    0.628152    0.504978    0.729995    11.00000    0.02815    0.01946 =
         0.01407    0.00068   -0.00236   -0.00032
AFIX 137
H00H  2    0.798209    0.587811    0.731553    11.00000   -1.50000
H00I  2    0.734780    0.402579    0.733475    11.00000   -1.50000
H00J  2    0.457947    0.521994    0.746596    11.00000   -1.50000
AFIX   0
C00M  1    0.165241    0.201312    0.526513    11.00000    0.03809    0.01873 =
         0.01838   -0.00524    0.00147   -0.00005
AFIX 137
H00K  2    0.163011    0.177271    0.503190    11.00000   -1.50000
H00L  2    0.033281    0.122488    0.538065    11.00000   -1.50000
H00M  2    0.396918    0.200014    0.534821    11.00000   -1.50000
AFIX   0
HKLF 4

REM  19070908_a.res in P2(1)/n
REM R1 =  0.0417 for    2273 Fo > 4sig(Fo)  and  0.0489 for all    2618 data
REM    205 parameters refined using      0 restraints

END

WGHT      0.0696      0.3021

REM Highest difference peak  0.261,  deepest hole -0.235,  1-sigma level  0.058
Q1    1   0.2328  0.5199  0.6204  11.00000  0.05    0.26
Q2    1   0.1778  0.5017  0.5587  11.00000  0.05    0.25
Q3    1   0.2649  0.4806  0.5598  11.00000  0.05    0.24
Q4    1   0.4802  0.4231  0.6780  11.00000  0.05    0.23
Q5    1   0.0559  0.4173  0.6384  11.00000  0.05    0.22
Q6    1   0.3315  0.7984  0.6412  11.00000  0.05    0.22
Q7    1   0.1180  0.4045  0.6414  11.00000  0.05    0.21
Q8    1   0.2097  0.3712  0.5889  11.00000  0.05    0.21
Q9    1   0.1949  0.6601  0.5948  11.00000  0.05    0.21
Q10   1  -0.0297  0.4231  0.5818  11.00000  0.05    0.20
Q11   1  -0.2320  0.2156  0.6576  11.00000  0.05    0.20
Q12   1   0.2710  0.6783  0.6575  11.00000  0.05    0.20
Q13   1   0.2731  0.4789  0.7007  11.00000  0.05    0.20
Q14   1   0.4742  0.6201  0.5969  11.00000  0.05    0.20
Q15   1   0.3626  0.1973  0.5143  11.00000  0.05    0.19
Q16   1   0.2143  0.3605  0.5193  11.00000  0.05    0.19
Q17   1   0.1729  0.6432  0.5401  11.00000  0.05    0.19
Q18   1   0.6131  0.6410  0.5204  11.00000  0.05    0.18
Q19   1   0.4951  0.6828  0.6581  11.00000  0.05    0.18
Q20   1  -0.1937  0.3549  0.5402  11.00000  0.05    0.18
;
_shelx_res_checksum                14789
_shelx_hkl_file
;
   0   0   4 1675.75   13.41
   0   0   5   -0.49    0.53
   0   0   6  612.37    9.93
   0   0   7   -0.41    0.65
   0   0   8 2377.66   22.46
   0   0   9   -0.07    0.80
   0   0  10  153.06    6.55
   0   0  11    1.32    1.49
   0   0  12   46.78    4.07
   0   0  13    0.40    1.23
   0   0  14   71.38    5.40
   0   0  15   -1.35    1.63
   0   0  16  938.23   21.57
   0   0  17    1.18    1.75
   0   0  18 3760.13   46.55
   0   0  19    0.25    1.79
   0   0  20   28.32    4.35
   0   0  21   -0.80    1.57
   0   0  22    2.66    1.93
   0   0  23   -0.30    1.52
   0   0  24  601.88   22.67
   0   0 -24  611.11   25.35
   0   0  25   -0.48    1.85
   0   0 -25   -1.81    1.76
   0   0  26  269.14   15.99
   0   0 -26  277.26   18.11
   0   0  27    6.54    2.84
   0   0 -27    2.75    3.06
   0   0  28  119.76   11.22
   0   0 -28  131.39   13.39
   0   0  29    2.21    2.15
   0   0 -29    1.22    0.75
   0   0 -29    3.12    3.46
   0   0 -30  136.51   14.67
   0   0  30  129.63   12.05
   0   0 -30  130.11    6.30
   0   0 -31   -0.11    0.97
   0   0 -31    3.15    3.45
   0   0  31    7.89    3.45
   0   0 -32  850.95   16.64
   0   0 -32  901.99   38.53
   0   0 -33    3.33    1.71
   0   0 -33    3.00    2.52
   0   0 -34 3030.27   32.34
   0   0 -34 3297.47   74.62
   0   0 -35    4.02    1.75
   0   0 -36   43.09    4.00
   0   0 -37   -0.44    1.13
   0   0 -38   26.36    3.08
   0   0 -39   -0.36    0.84
   0   0 -40  159.34    7.11
   0   0 -41   -0.19    0.88
   0   0 -41    1.15    0.87
   0   0 -42  223.43    7.94
   0   0 -42  231.74    7.77
   0   0 -43    0.04    0.58
   0   0 -43    1.22    0.77
   0   0 -44    6.07    1.07
   0   0 -44    6.03    1.26
   0   0 -45    0.20    0.70
   0   0 -46   30.67    2.39
   0   0  46   33.56    2.82
   0   0 -47    0.91    0.60
   0   0  47    0.72    0.77
   0   0  48    2.87    0.84
   0   0  49    1.35    0.64
   0  -1   0    0.94    0.73
   0  -1   1 2851.95   21.01
   0  -1  -1 2878.31   21.39
   0   1  -2   26.12    2.01
   0  -1   2   21.04    1.90
   0  -1  -2   21.51    1.94
   0   1  -3   15.18    1.00
   0   1  -3   15.84    1.64
   0  -1   3   12.04    1.58
   0  -1  -3   14.09    1.78
   0   1  -4   46.22    2.84
   0   1  -4   48.12    2.23
   0  -1   4   44.84    2.98
   0   1  -5    4.33    1.09
   0  -1   5    3.99    1.04
   0  -1   6   13.98    1.89
   0   1  -6   12.99    1.80
   0   1  -7  428.96   10.43
   0  -1   7  427.77   10.07
   0  -1   8   71.85    4.47
   0   1  -8   77.64    4.81
   0   1   9  117.25    6.47
   0  -1   9  112.97    5.73
   0   1  -9  111.09    6.13
   0   1  10  270.76   10.02
   0  -1  10  278.03    9.47
   0  -1  11  569.84   14.04
   0   1  11  551.27   14.66
   0  -1  12  118.82    6.77
   0   1  12  115.88    6.98
   0  -1  13  273.10   10.63
   0   1  13  266.14   10.99
   0  -1  14  191.88    9.24
   0   1  14  187.59    9.55
   0   1  15   76.70    6.31
   0  -1  15   82.80    6.25
   0  -1  16   10.84    2.55
   0   1  16    7.13    2.31
   0  -1  17  353.09   14.05
   0   1  17  336.30   14.17
   0   1  18  920.99   23.93
   0  -1  18  959.49   23.89
   0   1  19  120.11    8.92
   0  -1  19  127.55    9.04
   0   1  20    3.78    1.61
   0   1 -20    3.92    2.93
   0  -1  20    3.05    1.73
   0  -1  21   80.90    7.68
   0   1 -21   88.03    8.94
   0   1  21   78.58    7.69
   0  -1  22   53.23    6.34
   0   1 -22   58.54    7.59
   0   1  22   44.95    6.07
   0   1  23  176.48   12.19
   0  -1  23  185.31   12.17
   0   1 -23  199.10   14.07
   0   1  24   45.43    6.63
   0  -1  24   50.62    6.47
   0   1 -24   60.78    8.06
   0  -1  25   13.91    3.68
   0   1 -25   16.98    4.78
   0   1  25    6.53    2.76
   0  -1  26   28.01    5.27
   0   1  26   18.54    4.38
   0  -1 -26   30.97    6.41
   0   1 -26   31.30    6.42
   0  -1  27   43.24    6.34
   0  -1 -27   41.60    7.60
   0   1  27   31.88    5.93
   0   1 -27   51.60    8.53
   0   1  28  109.54   11.27
   0   1 -28  132.41   13.35
   0  -1  28  129.02   11.37
   0  -1 -28  121.62   13.20
   0   1 -29   89.55    5.02
   0   1  29   80.43    9.77
   0  -1 -29   86.35    5.13
   0  -1  29   86.92    9.50
   0  -1 -29   77.12   11.08
   0   1 -29   81.83    4.80
   0   1 -29   87.51   11.05
   0   1 -30  146.03    6.52
   0  -1 -30  159.26   16.08
   0   1  30  151.90   13.89
   0   1 -30  151.75   14.80
   0  -1 -30  159.48    7.07
   0   1 -30  154.34    6.73
   0  -1 -31  408.89   11.52
   0   1  31  404.98   22.99
   0   1 -31  410.85   24.43
   0   1 -31  401.02   11.05
   0  -1 -31  425.87   26.97
   0   1 -32   26.55    2.95
   0   1  32   36.27    7.53
   0   1 -32   29.78    6.60
   0  -1 -32   24.83    2.99
   0  -1 -32   37.49    8.35
   0  -1 -33  246.75   21.46
   0   1 -33  225.51    8.57
   0  -1 -33  230.87    8.85
   0   1 -33  227.43   18.66
   0  -1 -34  210.09   19.91
   0   1 -34  182.79   17.06
   0   1 -34  179.56    7.74
   0  -1 -34  178.71    7.93
   0  -1 -35  169.58    7.84
   0   1 -35  176.00    7.68
   0  -1 -36   10.78    2.19
   0   1 -36   10.42    2.17
   0   1 -37   14.43    2.34
   0  -1 -37   16.91    2.69
   0   1 -38   15.59    2.32
   0  -1 -38   21.95    2.80
   0   1 -39   26.95    2.80
   0  -1 -39   24.07    2.93
   0   1 -39   21.16    2.65
   0   1 -40    2.60    1.04
   0  -1 -40    4.97    1.42
   0  -1 -40    1.89    0.89
   0   1 -41    3.03    1.04
   0  -1 -41    3.93    1.24
   0   1 -42    8.92    1.65
   0  -1 -42    9.40    1.69
   0   1  43    1.05    0.87
   0  -1 -43    1.75    1.09
   0  -1 -43    1.37    0.89
   0   1 -43    1.70    0.89
   0  -1 -44    3.05    0.92
   0   1  44    3.94    1.31
   0  -1 -44    6.11    1.40
   0  -1 -45   38.17    2.95
   0   1  45   41.78    3.28
   0  -1 -45   35.58    2.76
   0   1  46   55.39    3.59
   0  -1 -46   48.26    2.95
   0  -1 -46   52.95    3.23
   0   1  47    1.42    0.78
   0  -1 -47    2.26    0.85
   0  -1 -48   31.53    2.18
   0  -1  48   30.98    2.20
   0   1  48   33.57    2.42
   0  -1  49    3.36    0.73
   0   1  49    3.87    0.83
   0  -2   0 1833.49   24.18
   0  -2  -1  605.85   14.09
   0  -2   1  608.16   13.89
   0   2  -2  172.95    7.21
   0  -2  -2  177.04    7.73
   0  -2   2  180.30    7.62
   0  -2   3    8.08    1.82
   0  -2  -3    9.63    2.34
   0   2  -3    9.93    2.06
   0  -2   4  248.97    9.23
   0  -2  -4  261.91    9.75
   0   2  -4  255.08    8.85
   0  -2   5  272.79    9.58
   0   2  -5  275.09    3.85
   0   2  -5  256.06    9.03
   0  -2  -5  269.24   10.23
   0   2  -6  233.85    8.80
   0   2  -6  240.81    4.84
   0  -2   6  248.28    9.28
   0  -2   7   59.41    4.74
   0   2  -7   59.77    4.68
   0   2  -7   63.08    3.03
   0  -2   8   46.05    4.23
   0   2  -8   52.96    3.18
   0   2  -8   46.59    4.38
   0   2  -9  435.60   13.22
   0  -2   9  416.15   13.00
   0  -2  10  206.88    9.47
   0   2 -10  215.46    9.51
   0   2 -11  168.03    8.81
   0  -2  11  172.13    8.80
   0   2 -12  185.04    9.52
   0  -2  12  188.68    9.40
   0   2  12  191.82   10.49
   0  -2  13   37.63    4.43
   0   2 -13   37.92    4.52
   0   2  13   36.46    4.78
   0   2 -13   32.09    3.81
   0  -2  14  221.21   10.67
   0   2 -14  203.67    9.93
   0   2  14  222.71   11.95
   0  -2  15    1.40    1.75
   0   2  15   -0.80    1.67
   0   2 -15    3.48    1.93
   0  -2  16 3325.36   43.42
   0   2  16 3402.31   47.68
   0   2  17   38.49    5.28
   0  -2  17   37.76    5.04
   0   2 -17   35.00    4.98
   0  -2  18 1257.75   28.13
   0   2  18 1253.50   30.54
   0   2 -18 1188.65   28.96
   0   2  19  102.78    9.07
   0   2 -19   87.95    8.27
   0  -2  19  102.26    8.33
   0   2  20  678.47   23.60
   0  -2  20  677.65   21.80
   0   2 -20  635.53   22.65
   0  -2  21   25.97    4.43
   0   2 -21   23.91    4.65
   0   2  21   24.68    4.83
   0  -2  22   97.91    8.68
   0   2 -22   92.56    9.37
   0   2  22   94.04    9.24
   0   2 -23   45.64    6.73
   0  -2  23   54.54    6.45
   0   2  23   53.16    7.33
   0  -2  24  150.65   11.33
   0   2  24  128.83   11.42
   0   2 -24  117.82   10.99
   0   2 -25   13.49    4.05
   0  -2 -25   13.09    5.14
   0  -2  25   15.73    4.30
   0   2  25   12.63    4.06
   0   2 -26   -0.61    1.83
   0   2  26    0.82    1.83
   0  -2 -26    2.92    3.31
   0  -2  26    1.42    1.55
   0   2  27   -0.67    2.55
   0  -2 -27    0.71    2.27
   0   2 -27    1.48    2.05
   0  -2 -27   -0.23    0.98
   0   2 -28    7.54    1.65
   0  -2 -28    8.79    4.42
   0   2  28    8.37    3.30
   0   2 -28    6.85    1.50
   0  -2 -28    8.74    1.67
   0   2 -28   10.14    3.74
   0  -2 -29  106.50   13.41
   0   2  29   90.16   10.74
   0   2 -29   95.94    5.06
   0   2 -29   94.65    5.08
   0  -2 -29   95.03    5.35
   0  -2 -30   19.21    2.57
   0   2 -30   15.69    2.06
   0   2  30   20.57    5.67
   0  -2 -30   20.05    6.39
   0   2 -30   20.10    2.48
   0   2 -31    4.62    1.41
   0  -2 -31    3.90    3.57
   0   2  31    5.42    3.13
   0   2 -31    4.83    1.43
   0  -2 -31    3.15    1.28
   0   2  32    0.81    1.96
   0  -2 -32    1.03    0.86
   0   2 -32    0.62    0.66
   0   2 -32    0.61    0.80
   0   2 -33   25.93    2.87
   0   2  33   45.40    8.34
   0  -2 -33   41.19    3.84
   0   2 -33   42.95    3.55
   0   2 -34  154.77    6.83
   0  -2 -34  194.34    8.26
   0  -2 -35   36.06    3.73
   0  -2 -35   36.23    3.69
   0   2 -35   26.93    2.91
   0  -2 -36   13.60    2.29
   0  -2 -36   16.59    2.55
   0   2 -36   10.56    1.85
   0   2 -37   26.14    2.79
   0  -2 -37   33.91    3.64
   0  -2 -38    3.51    1.28
   0   2 -38    2.05    0.77
   0   2  39    1.07    1.26
   0  -2 -39    1.92    1.20
   0   2 -39    1.10    0.85
   0  -2 -40   63.66    4.64
   0   2 -40   56.98    3.79
   0   2 -41    5.70    1.25
   0  -2 -41    6.74    1.51
   0  -2 -42   15.85    2.25
   0   2  42   17.37    2.50
   0   2 -42   12.43    1.64
   0  -2 -43   10.72    1.92
   0  -2 -43    9.67    1.70
   0   2  43    9.20    1.86
   0   2 -43    8.36    1.35
   0   2  44   39.80    3.36
   0  -2 -44   37.80    3.12
   0  -2 -44   35.09    3.07
   0  -2 -45    4.50    1.20
   0  -2 -45    4.34    1.03
   0   2  45    5.81    1.39
   0  -2 -46   29.72    2.47
   0  -2 -46   30.50    2.44
   0   2  46   31.82    2.61
   0  -2 -47   36.39    2.54
   0  -2 -47   37.57    2.38
   0   2  47   44.24    2.88
   0  -2 -48   36.50    2.32
   0  -2  48   35.48    2.06
   0   2  48   35.98    2.34
   0   2  49    4.48    0.77
   0  -3   0   -0.65    1.58
   0  -3   0    0.06    0.26
   0  -3  -1   74.98    6.44
   0   3  -1   79.23    6.15
   0  -3   1   70.24    6.07
   0  -3   2 1071.69   23.13
   0   3  -2 1060.33   22.74
   0  -3  -2 1086.78   23.87
   0  -3  -3  105.44    7.81
   0  -3   3  105.58    7.40
   0   3  -3  107.51    7.26
   0   3  -4  264.67   11.30
   0  -3  -4  265.10   12.27
   0  -3   4  268.78   11.70
   0  -3   5    4.04    1.49
   0   3  -5    8.34    2.29
   0  -3  -5    5.37    2.13
   0   3  -6   63.67    5.56
   0  -3  -6   60.97    6.24
   0  -3   6   62.52    5.78
   0   3  -7  757.62   19.28
   0  -3   7  742.03   20.35
   0  -3   8    5.75    1.92
   0   3  -8    6.79    2.12
   0   3  -9  548.88   16.95
   0  -3   9  525.22   17.41
   0  -3  10    0.09    1.68
   0   3 -10    0.38    1.11
   0   3 -11  105.83    7.78
   0  -3  11   97.34    7.84
   0   3 -12  110.30    8.05
   0  -3  12  101.19    7.98
   0  -3  13  151.84   10.08
   0   3 -13  164.52   10.14
   0   3 -14   26.84    4.33
   0  -3  14   18.86    3.50
   0  -3  15  879.29   24.52
   0   3  15  859.41   26.95
   0   3 -15  903.55   24.98
   0  -3  16  101.21    8.56
   0   3  16   93.67    9.16
   0   3  17   14.16    3.92
   0  -3  17   21.23    4.09
   0  -3  18   84.39    8.03
   0   3  18   71.29    8.19
   0  -3  19  304.12   15.42
   0   3  19  276.86   16.23
   0  -3  20    6.62    3.13
   0   3  20    4.12    1.66
   0   3  21   10.39    3.22
   0  -3  21   11.71    3.41
   0   3  22   69.26    8.55
   0  -3  22   65.28    7.66
   0  -3 -23  175.46   15.26
   0   3  23  163.78   13.53
   0  -3  23  177.85   12.84
   0   3  24    1.18    1.85
   0  -3  24    2.23    2.18
   0  -3 -24    5.43    3.89
   0  -3 -25  237.05    8.53
   0   3  25  203.89   15.79
   0  -3 -25  210.60    7.53
   0  -3 -25  248.78   19.00
   0  -3 -26    1.94    1.10
   0   3  26    0.47    1.52
   0  -3 -26    2.55    2.15
   0  -3 -26    1.38    1.18
   0  -3 -27  187.43    7.37
   0   3  27  201.71    8.34
   0  -3 -27  198.25    8.11
   0  -3 -27  212.98   18.51
   0   3  27  183.36   15.31
   0  -3 -28    4.86    1.43
   0   3 -28    3.27    1.12
   0   3  28    0.99    2.42
   0  -3 -28    2.72    3.46
   0   3  28    4.62    1.72
   0  -3 -28    2.38    1.26
   0  -3 -29   26.66    3.14
   0  -3 -29   23.42    6.92
   0   3  29   20.41    5.68
   0   3 -29   26.26    2.78
   0   3  29   25.54    3.11
   0  -3 -29   24.15    2.76
   0   3  30    1.34    2.41
   0  -3 -30    2.46    1.12
   0   3  30    1.46    1.12
   0   3 -30    1.76    0.99
   0  -3 -30    6.17    4.64
   0  -3 -31    7.38    4.49
   0   3  31    4.58    3.43
   0   3  31    4.83    1.49
   0   3 -31    5.65    1.44
   0  -3 -31    6.32    1.86
   0  -3 -32  140.30    7.22
   0   3  32  149.22    7.64
   0   3 -32  143.99    6.42
   0  -3 -33  540.17   14.23
   0   3  33  562.95   14.78
   0   3  34    2.61    1.71
   0  -3 -34    0.24    1.50
   0   3  35   45.65    4.30
   0  -3 -35   45.97    4.31
   0   3  36   28.19    3.46
   0  -3 -36   26.39    3.19
   0  -3 -37   24.76    3.05
   0   3  37   28.98    3.45
   0  -3 -38   42.06    3.88
   0   3  38   47.90    4.27
   0   3  39    0.67    1.11
   0  -3 -39   -0.07    0.89
   0  -3 -40    9.36    1.90
   0   3  40   11.49    2.15
   0  -3 -41   47.51    3.90
   0   3  41   45.39    3.79
   0  -3 -42    2.04    1.09
   0   3  42    1.34    1.03
   0  -3 -42   -0.40    0.98
   0   3  43   19.46    2.36
   0  -3 -43   20.03    2.43
   0  -3 -43   19.48    2.39
   0   3  44    1.12    0.70
   0  -3 -44    1.18    0.98
   0  -3 -44    1.91    0.98
   0   3  45    1.18    0.72
   0  -3 -45    1.31    0.71
   0  -3 -45    0.01    0.61
   0   3  46   49.33    2.99
   0  -3 -46   50.28    3.04
   0  -3 -46   49.86    2.99
   0   3  47   47.13    2.65
   0  -3 -47   47.43    2.68
   0   3  48    0.51    0.45
   0  -3 -48    1.06    0.54
   0   4   0  648.50   21.62
   0  -4   0  616.89   21.71
   0   4  -1  611.07   20.98
   0  -4  -1  606.10   21.44
   0   4   1  565.34   20.99
   0  -4   1  610.98   20.98
   0  -4   2 1002.57   27.29
   0   4  -2 1071.62   27.44
   0  -4  -2 1019.60   27.86
   0   4  -3  306.37   14.59
   0  -4  -3  300.76   15.42
   0  -4   3  281.45   14.59
   0  -4   4   61.60    6.87
   0  -4  -4   67.39    7.34
   0   4  -4   64.21    6.68
   0  -4  -5  441.92   19.06
   0   4  -5  444.94   17.29
   0  -4   5  468.42   18.49
   0   4  -6  120.31    8.96
   0  -4  -6  141.67    7.39
   0  -4   6  135.98   10.15
   0  -4  -6  127.75   10.20
   0   4  -7  155.31   10.18
   0  -4   7  164.44   11.08
   0  -4  -7  175.94    8.68
   0   4  -8   13.74    3.12
   0  -4   8   16.41    3.81
   0  -4   9   57.00    6.84
   0   4  -9   58.43    6.32
   0  -4  10  175.46   11.91
   0   4 -10  181.90   11.41
   0  -4  11    8.45    3.17
   0   4 -11   10.15    2.98
   0   4 -12   23.97    4.53
   0  -4  12   27.79    4.84
   0   4 -13  289.71   14.87
   0  -4  13  279.71   15.34
   0   4 -14  704.33   23.76
   0  -4  14  692.72   24.29
   0   4 -15    0.92    1.15
   0  -4  15    3.89    2.49
   0  -4  16    8.33    3.07
   0   4 -16    2.23    1.67
   0   4  16    4.34    3.02
   0   4  17   24.46    5.59
   0   4 -17   20.39    4.16
   0  -4  17   23.54    4.92
   0  -4 -17   27.47    5.33
   0  -4  18   54.75    7.16
   0   4  18   41.70    7.19
   0  -4 -18   62.12    8.24
   0  -4 -19   15.13    4.40
   0   4  19   10.35    3.94
   0  -4  19   18.96    4.47
   0  -4  20  525.46   22.79
   0  -4 -20  567.69   26.04
   0  -4 -21  110.95    5.96
   0  -4  21  131.61   11.48
   0  -4 -21  131.23   13.05
   0   4  21  121.80    6.01
   0   4  21  105.66   11.33
   0  -4 -22   48.72    4.05
   0   4  22   55.49    4.19
   0   4  22   49.65    8.18
   0  -4 -22   52.72    8.48
   0   4  23  146.29    6.84
   0  -4 -23  138.52    6.93
   0   4  23  128.91   13.17
   0  -4 -23  155.74   14.83
   0  -4 -24   31.67    7.16
   0   4  24   28.25    6.55
   0  -4 -24   30.76    3.35
   0   4  24   31.91    3.37
   0  -4 -25   29.34    3.38
   0   4  25   19.98    5.42
   0   4  25   31.41    3.39
   0   4  26   -0.71    0.98
   0  -4 -26   -2.45    1.53
   0   4  26   -1.78    2.28
   0   4  27   97.34   12.02
   0  -4 -27   89.60    5.74
   0   4  27   96.02    6.03
   0  -4 -27  106.65   13.68
   0  -4 -28  304.81   10.69
   0  -4 -28  334.36   24.53
   0   4  28  306.51   10.64
   0   4  29   21.92    2.94
   0   4  29   20.87    5.75
   0  -4 -29   24.55    3.29
   0   4  30  142.77    7.43
   0  -4 -30  140.35    7.49
   0   4  31  323.28   11.18
   0  -4 -31  310.24   11.10
   0  -4 -32  310.40   11.17
   0   4  32  310.24   10.90
   0  -4 -33    3.03    1.53
   0   4  33    2.77    1.59
   0   4  34  101.89    6.28
   0  -4 -34  103.43    6.34
   0  -4 -35  200.25    8.76
   0   4  35  196.00    8.47
   0  -4 -36   -0.42    1.11
   0   4  36   -1.32    1.36
   0  -4 -37   21.30    3.03
   0   4  37   19.27    2.68
   0   4  38   81.52    5.11
   0  -4 -38   81.83    5.44
   0   4  39    7.09    1.76
   0  -4 -39    6.17    1.91
   0  -4 -40   48.81    3.84
   0  -4 -40   51.04    4.06
   0   4  40   50.17    3.87
   0   4  41    3.23    1.31
   0  -4 -41    1.80    0.96
   0  -4 -41    4.71    1.39
   0  -4 -42    0.19    0.74
   0   4  42    0.08    0.81
   0  -4 -42   -1.73    1.34
   0  -4 -43    1.08    0.72
   0   4  43    0.62    0.68
   0   4  44    7.21    1.27
   0  -4 -44    6.74    1.21
   0  -4 -44    7.94    1.38
   0  -4 -45    9.81    1.37
   0   4  45   10.63    1.39
   0  -4 -45    8.20    1.29
   0   4  46   40.85    2.33
   0  -4 -46   36.61    2.23
   0  -5   0    0.25    2.20
   0   5   0   -2.30    2.26
   0  -5  -1  692.99   26.82
   0   5  -1  699.13   26.05
   0   5   1  701.54   26.28
   0  -5   1  698.93   26.62
   0  -5   2  244.21   15.50
   0   5  -2  228.07   14.68
   0   5   2  222.97   14.98
   0  -5  -2  216.20   15.20
   0  -5   3  183.94   13.60
   0  -5  -3  189.28   14.37
   0   5   3  168.30   13.24
   0   5  -3  186.34   13.07
   0  -5   4   42.95    6.82
   0  -5  -4   40.41    6.79
   0   5  -4   47.59    6.58
   0   5  -5  126.08   10.69
   0  -5   5  129.30   11.38
   0   5  -6    3.67    1.72
   0  -5   6    4.54    2.97
   0   5  -7   73.92    8.03
   0  -5   7   73.25    8.88
   0   5  -8  287.17   15.82
   0  -5   8  259.47   16.50
   0   5  -9   37.23    5.70
   0  -5   9   34.88    6.07
   0  -5  10   10.52    3.59
   0   5 -10    8.03    2.82
   0   5 -11    0.82    1.76
   0  -5  11   -0.93    1.52
   0  -5  12    1.40    2.48
   0   5 -12    0.50    1.50
   0   5 -13   71.21    8.11
   0  -5  13   84.07    9.52
   0  -5  14    2.88    2.29
   0   5 -14   -0.49    1.51
   0  -5  15    1.56    1.40
   0   5  16  233.54   18.42
   0   5  16  231.39    8.14
   0  -5 -16  235.66    9.20
   0  -5  16  243.27   16.45
   0  -5  17   63.27    4.49
   0   5  17   52.93    4.00
   0  -5  17   53.04    7.67
   0   5  17   47.28    8.60
   0  -5 -17   55.85    4.63
   0   5  18   27.47    2.89
   0  -5  18   30.87    3.20
   0   5  18   24.14    5.79
   0  -5 -18   27.41    3.43
   0  -5 -19   12.11    2.26
   0   5  19   10.32    3.86
   0  -5  19   15.61    2.30
   0   5  19   13.32    2.05
   0  -5  20   42.54    3.62
   0  -5 -20   41.42    4.09
   0   5  20   41.42    3.71
   0   5  20   50.04    8.83
   0  -5 -21  200.27    8.98
   0   5  21  200.17    8.18
   0   5  21  198.30   17.09
   0   5  22   30.87    6.83
   0   5  22   36.55    3.66
   0  -5 -22   32.63    3.79
   0   5  23    6.39    3.18
   0  -5 -23   10.27    2.23
   0   5  23   11.07    2.05
   0   5  24   31.68    7.43
   0  -5 -24   29.35    3.54
   0   5  24   30.37    3.38
   0   5  25   18.26    2.69
   0  -5 -25   20.75    3.12
   0   5  25   26.20    6.74
   0  -5 -26  180.87    8.69
   0   5  26  183.57    8.29
   0  -5 -27  178.85    8.68
   0   5  27  169.01    7.91
   0   5  28   34.25    3.64
   0  -5 -28   36.86    4.01
   0   5  29    0.27    1.15
   0  -5 -29    0.23    1.17
   0   5  30    0.55    1.13
   0  -5 -30    1.33    1.26
   0  -5 -31   33.41    3.75
   0   5  31   34.99    3.67
   0  -5 -32   58.75    4.98
   0   5  32   52.86    4.50
   0   5  33  140.20    6.92
   0  -5 -33  149.30    7.71
   0  -5 -34   45.81    4.34
   0   5  34   43.23    3.94
   0   5  35   28.94    3.08
   0  -5 -35   26.06    3.10
   0   5  36   64.24    4.47
   0  -5 -36   63.92    4.82
   0   5  37    8.52    1.74
   0  -5 -37   10.49    1.81
   0  -5 -37    9.65    1.88
   0  -5 -38   15.76    2.35
   0   5  38   17.25    2.24
   0  -5 -38   14.96    1.93
   0   5  39   -0.58    0.87
   0  -5 -39   -0.31    0.72
   0  -5 -39   -0.81    0.96
   0   5  40   -1.36    0.93
   0  -5 -40    0.82    0.81
   0  -5 -40    0.32    0.87
   0  -5 -41   -0.44    0.87
   0  -5 -41    0.79    0.56
   0  -5 -42    0.97    0.65
   0  -5 -42    2.88    1.00
   0   5  42    2.17    0.75
   0  -5 -43    4.95    1.12
   0  -5 -43    2.50    0.69
   0   5  43    4.10    1.00
   0   5  44    6.52    0.95
   0  -6   0   31.33    6.67
   0   6   0   19.25    5.09
   0  -6  -1  265.86   19.14
   0   6   1  290.65   18.74
   0   6  -1  285.18   18.39
   0  -6   1  260.24   18.70
   0   6   2    4.20    2.11
   0  -6   2    7.27    3.23
   0   6   2    5.15    1.48
   0   6  -2    8.78    3.31
   0   6   3   68.16    4.75
   0  -6   3   71.39    9.99
   0   6   3   59.53    8.65
   0   6  -3   68.00    8.76
   0   6  -3   68.90    4.82
   0   6  -4  118.40    6.34
   0  -6   4  110.90   12.45
   0   6  -4  117.89   11.57
   0   6   4  118.31   12.26
   0   6   4  117.64    6.27
   0  -6   5   80.32   10.65
   0   6  -5   70.40    4.87
   0   6   5   65.45    9.46
   0   6  -5   75.14    9.17
   0  -6  -5   74.76    5.36
   0   6   5   80.83    5.20
   0  -6   6   -0.27    2.16
   0   6  -6    1.59    0.95
   0  -6  -6    1.69    1.31
   0   6   6   -0.60    1.83
   0   6  -6    4.08    2.61
   0   6   6    2.69    1.16
   0  -6   7   55.68    8.70
   0   6   7   50.23    8.01
   0  -6  -7   55.53    4.47
   0   6  -7   50.01    4.17
   0   6   7   53.00    4.22
   0   6   8   -0.02    0.92
   0  -6   8    3.46    3.23
   0  -6  -8   -0.60    1.14
   0   6  -8   -0.26    0.99
   0   6   8   -0.72    2.06
   0   6   9   29.29    3.12
   0  -6   9   27.54    6.66
   0  -6  -9   30.52    3.46
   0   6  -9   25.89    3.16
   0   6  10    7.94    1.80
   0  -6 -10    6.50    1.85
   0   6 -10    6.58    1.54
   0  -6  10    9.21    3.77
   0   6 -11  106.39    6.09
   0  -6 -11  113.83    6.73
   0  -6  11  106.23   11.78
   0   6  11  114.82    6.06
   0   6  12   56.57    4.32
   0  -6  12   56.68    8.88
   0  -6 -12   59.92    4.72
   0  -6 -13  124.16    6.95
   0   6  13  109.21    6.03
   0  -6  13  126.19   13.11
   0   6  14   34.61    3.45
   0   6  14   35.77    7.57
   0  -6 -14   36.92    3.99
   0   6  15  529.87   29.81
   0  -6 -15  580.75   15.31
   0  -6  15  571.46   14.37
   0   6  15  560.79   13.76
   0   6  16  415.58   11.94
   0  -6  16  408.96   12.08
   0   6  16  419.15   26.70
   0  -6 -16  423.88   13.26
   0  -6 -17   73.20    5.62
   0  -6  17   77.39    5.24
   0   6  17   77.48   11.70
   0   6  17   73.86    5.16
   0   6  18  259.91   21.06
   0   6  18  270.16    9.83
   0  -6 -18  284.31   10.93
   0  -6  18  275.45    9.76
   0   6  19  608.20   32.24
   0  -6  19  656.75   14.89
   0  -6 -19  663.25   16.79
   0   6  19  644.75   15.22
   0  -6 -20   38.61    4.20
   0  -6  20   37.06    3.57
   0   6  20   35.03    3.78
   0  -6  21   24.54    2.90
   0  -6 -21   23.15    3.28
   0   6  21   23.01    2.98
   0  -6 -22   35.88    4.19
   0  -6  22   34.16    3.33
   0   6  22   30.84    3.53
   0  -6 -23  148.97    8.08
   0  -6  23  163.83    7.14
   0   6  23  140.80    7.30
   0   6  24    4.97    1.75
   0  -6 -24    8.17    2.08
   0   6  25   93.06    5.93
   0  -6 -25   97.00    6.51
   0  -6 -26  148.12    7.93
   0   6  26  154.40    7.51
   0  -6 -27   -0.37    1.17
   0   6  27    2.65    1.50
   0   6  28   -0.58    1.04
   0  -6 -28   -1.80    1.78
   0   6  29    3.58    1.42
   0  -6 -29    5.07    1.86
   0   6  30   18.85    2.62
   0  -6 -30   19.47    2.67
   0  -6 -31   93.72    5.93
   0  -6 -31  101.54    4.89
   0   6  31   97.64    5.58
   0  -6 -32    6.33    1.24
   0  -6 -32    7.79    1.94
   0   6  32    7.22    1.76
   0  -6 -33   -0.89    0.81
   0   6  33    0.33    0.91
   0  -6 -33   -1.06    1.56
   0  -6 -34    3.55    1.39
   0  -6 -34    5.47    1.24
   0   6  34    5.32    1.59
   0  -6 -35   88.23    5.22
   0  -6 -35   87.57    4.02
   0   6  35   94.03    4.96
   0   6  36   75.13    4.30
   0  -6 -36   74.09    4.66
   0  -6 -36   78.04    3.68
   0   6  37    0.04    0.84
   0  -6 -37   -0.04    0.47
   0  -6 -37    0.36    0.91
   0   6  38   19.50    2.04
   0  -6 -38   19.60    2.25
   0  -6 -38   17.66    1.59
   0  -6 -39   14.50    1.82
   0   6  39   13.52    1.65
   0  -6 -40   21.87    2.07
   0   6  40   21.72    1.90
   0   6  41    4.11    0.88
   0  -6 -41    5.22    1.03
   0   7   0   -0.21    0.93
   0  -7   0   -1.22    1.42
   0   7   1  458.32   13.08
   0  -7  -1  504.71   13.92
   0  -7   1  497.84   13.65
   0   7  -1  468.07   13.18
   0   7  -2   54.51    4.62
   0   7   2   56.13    4.69
   0  -7   2   59.49    4.84
   0  -7  -2   59.81    4.88
   0   7   3  172.47    8.06
   0  -7  -3  176.99    8.26
   0   7  -3  172.83    8.06
   0  -7   3  158.74    7.92
   0   7   4   47.85    4.43
   0  -7  -4   46.70    4.40
   0   7  -4   45.04    4.22
   0  -7   5  437.96   26.17
   0  -7  -5  408.04   13.00
   0   7   5  409.79   12.37
   0   7  -5  415.12   12.41
   0   7  -6  214.65    9.00
   0  -7   6  230.39   18.94
   0  -7  -6  224.52    9.46
   0   7   6  214.79    8.96
   0   7  -7   10.15    2.09
   0  -7  -7   12.34    2.46
   0  -7   7    8.42    4.12
   0   7   7   10.42    2.30
   0   7  -8  276.92   10.11
   0  -7   8  292.74   21.46
   0  -7  -8  288.14   10.75
   0   7   8  273.21   10.21
   0   7   9   -0.56    1.23
   0  -7  -9   -0.50    1.10
   0   7  -9    3.08    1.60
   0   7 -10  196.19    8.64
   0  -7 -10  195.25    9.07
   0   7  10  194.80    8.66
   0  -7 -11  237.40    9.92
   0   7  11  246.02    9.76
   0   7  12   68.83    5.22
   0  -7 -12   74.26    5.70
   0  -7  13   61.84    5.14
   0   7  13   55.14    4.68
   0  -7 -13   63.81    5.27
   0   7  14   23.09    3.10
   0  -7  14   22.28    3.31
   0  -7 -14   22.54    3.41
   0  -7 -15  467.55   14.25
   0  -7  15  458.87   13.32
   0   7  15  468.13   13.23
   0  -7 -16  119.08    7.32
   0  -7  16  117.16    6.66
   0   7  16  127.68    7.16
   0  -7  17  543.19   14.12
   0  -7 -17  569.76   15.53
   0   7  17  562.71   14.58
   0  -7  18   57.39    4.60
   0  -7 -18   59.35    5.32
   0   7  18   62.31    5.11
   0   7  19  300.53   10.66
   0  -7 -19  305.86   11.39
   0  -7  19  292.39   10.02
   0  -7 -20  132.05    7.59
   0   7  20  137.65    7.31
   0  -7  20  135.01    6.70
   0  -7 -21   87.79    6.18
   0  -7  21   88.28    5.32
   0   7  21   85.85    5.65
   0  -7 -22   -0.65    1.49
   0   7  22    0.59    1.23
   0  -7  22    0.14    1.08
   0  -7 -23   -1.14    1.43
   0  -7  23    0.93    0.87
   0   7  23   -0.39    1.01
   0  -7 -24   25.54    3.36
   0  -7  24   26.29    2.68
   0   7  24   20.08    2.76
   0   7  25    0.96    1.14
   0  -7 -25    1.79    1.70
   0  -7 -26   73.44    5.28
   0   7  26   79.68    5.14
   0   7  27   32.30    3.26
   0  -7 -27   31.74    3.56
   0   7  28   19.08    2.57
   0  -7 -28   20.48    2.78
   0   7  29    0.43    1.06
   0  -7 -29    1.21    1.23
   0   7  30   23.54    2.63
   0  -7 -30   22.25    2.81
   0   7  31   32.12    2.89
   0  -7 -31   29.88    3.07
   0   7  32    2.61    1.15
   0  -7 -32    4.35    1.44
   0   7  33  104.21    4.84
   0  -7 -33  104.43    5.21
   0  -7 -34   41.29    3.26
   0   7  34   41.69    2.94
   0   7  35    9.94    1.47
   0  -7 -35   11.91    1.94
   0  -7 -36    7.29    1.34
   0   7  36    4.74    0.99
   0  -7 -37    8.26    1.24
   0   7  37    8.63    1.12
   0   8   0    4.20    1.40
   0  -8   0    3.69    1.52
   0  -8  -1   55.88    4.66
   0   8   1   59.20    4.67
   0   8  -1   54.80    4.59
   0  -8  -2   34.16    3.76
   0   8   2   36.00    4.41
   0   8  -2   31.57    3.50
   0  -8  -3  190.02    8.26
   0   8   3  182.75    8.16
   0   8  -3  189.86    8.25
   0  -8  -4   46.72    4.32
   0   8   4   36.25    4.33
   0   8  -4   38.42    3.74
   0   8  -5    8.49    1.97
   0  -8  -5   13.15    2.46
   0   8   5   11.26    2.20
   0  -8  -6   10.53    2.26
   0   8   6    4.20    1.68
   0   8  -6    7.33    1.79
   0  -8  -7   25.05    3.35
   0   8   7   25.79    3.30
   0  -8  -8   14.96    2.54
   0   8   8   13.14    2.71
   0   8   9   61.94    4.85
   0  -8  -9   64.27    4.97
   0  -8   9   63.15    5.18
   0  -8 -10   29.74    3.47
   0   8  10   25.47    3.23
   0  -8  10   30.94    3.68
   0  -8 -11    1.25    1.49
   0   8  11    0.89    1.19
   0  -8  11    3.83    1.82
   0  -8 -12   15.77    2.71
   0   8  12   15.20    2.48
   0  -8  12   16.51    2.76
   0   8  13   13.53    2.33
   0  -8  13   10.90    2.31
   0  -8 -13   14.28    2.67
   0  -8 -14   27.60    3.39
   0   8  14   24.05    3.21
   0  -8  14   22.07    2.99
   0  -8  15  120.81    6.49
   0  -8 -15  126.60    7.09
   0   8  15  128.55    6.72
   0  -8 -16  132.63    7.23
   0  -8  16  123.76    6.42
   0   8  16  126.82    6.75
   0  -8 -17   45.76    4.19
   0   8  17   39.31    3.81
   0  -8  17   40.53    3.78
   0  -8 -18   44.38    4.14
   0  -8  18   42.78    3.66
   0   8  18   45.83    4.01
   0   8  19   50.41    4.17
   0  -8 -19   50.66    4.35
   0  -8  19   49.55    3.83
   0  -8  20   19.66    2.38
   0   8  20   19.02    2.63
   0  -8 -20   20.17    2.73
   0  -8  21  101.12    5.13
   0   8  21  105.12    5.71
   0  -8 -21   96.99    5.76
   0  -8  22    5.13    1.31
   0   8  22    2.00    0.97
   0  -8 -22    3.78    1.56
   0   8  23   37.92    3.38
   0  -8 -23   30.81    3.23
   0  -8  23   42.06    3.02
   0   8  24    5.04    1.32
   0  -8 -24    3.87    1.38
   0  -8 -25    2.94    1.15
   0   8  25    6.32    1.44
   0  -8 -26   33.72    3.15
   0   8  26   35.46    3.00
   0   8  27   40.11    3.02
   0  -8 -27   40.22    3.30
   0  -8 -28    0.49    0.80
   0   8  28    0.92    0.72
   0   8  29    4.53    1.03
   0  -8 -29    8.06    1.53
   0  -8 -30   46.45    3.05
   0   8  30   41.84    2.70
   0  -8 -31   74.87    3.62
   0   8  31   73.48    3.29
   0   9   0    1.50    1.13
   0  -9   0    2.64    1.60
   0   9  -1  110.15    5.97
   0   9   1   97.36    5.45
   0  -9  -1   92.87    5.70
   0  -9   1   97.96    5.87
   0  -9   2  180.96    7.81
   0  -9  -2  190.32    7.98
   0   9   2  184.99    7.23
   0  -9   3   10.15    2.35
   0   9   3   17.80    3.32
   0   9   4   50.48    3.96
   0  -9   4   53.51    4.38
   0  -9   5   37.94    3.80
   0   9   5   38.34    3.46
   0  -9   6    7.95    2.14
   0   9   6    9.51    2.02
   0  -9  -7   39.06    3.25
   0  -9   7   40.26    3.71
   0   9   7   39.12    3.34
   0  -9  -8   16.08    2.25
   0   9   8   15.07    2.27
   0  -9   8   15.37    2.57
   0   9   9   36.49    3.19
   0  -9  -9   37.03    3.23
   0  -9   9   35.77    3.41
   0  -9 -10   43.68    3.51
   0   9  10   50.45    3.70
   0  -9  10   45.22    3.75
   0  -9 -10   46.45    3.58
   0   9  11    6.88    1.73
   0  -9  11    4.37    1.45
   0  -9 -11    6.62    1.52
   0  -9 -11    5.86    1.44
   0  -9 -12    4.12    1.20
   0   9  12    6.11    1.62
   0  -9 -12    5.58    1.34
   0  -9  12    6.88    1.61
   0  -9 -13   39.50    3.23
   0   9  13   37.26    3.16
   0  -9  13   38.35    3.30
   0  -9 -13   40.86    3.02
   0   9  14   17.31    2.24
   0  -9 -14   14.54    1.82
   0  -9 -14   12.93    1.97
   0  -9  14   13.40    2.01
   0   9  15    8.18    1.57
   0  -9 -15    7.39    1.51
   0  -9  15    5.88    1.35
   0  -9 -16   11.40    1.80
   0   9  16   12.82    1.86
   0  -9  16    8.99    1.53
   0  -9 -17  100.34    4.83
   0  -9  17   99.71    4.60
   0   9  17   93.97    4.53
   0  -9  18   28.41    2.46
   0   9  18   26.43    2.45
   0  -9 -18   27.95    2.57
   0  -9 -19   43.82    3.13
   0   9  19   46.62    3.06
   0  -9  19   46.69    2.95
   0  -9  20   11.16    1.47
   0   9  20   12.07    1.63
   0  -9 -20   12.21    1.74
   0   9  21    1.72    0.70
   0  -9 -21    2.91    0.91
   0  -9  21    1.76    0.59
   0   9  22    5.93    1.05
   0  -9 -22    5.37    1.08
   0  -9 -23    0.54    0.56
   0   9  23    1.41    0.62
   0 -10   0    0.80    0.76
   0 -10   1   49.64    3.10
   0 -10  -1   50.44    3.10
   0 -10  -2   24.13    2.17
   0 -10   2   25.52    2.32
   0 -10  -3    0.06    0.58
   0 -10   3    0.96    0.79
   0 -10  -4    0.11    0.54
   0 -10   4    0.25    0.61
   0 -10   5    1.69    0.91
   0 -10  -5    1.80    0.78
   0 -10  -6    0.27    0.52
   0 -10   6    0.82    0.75
   0 -10  -7    0.21    0.62
   0 -10   7   -1.31    0.89
   0 -10   8   22.42    1.98
   0 -10  -8   20.61    1.71
   0 -10   9    6.01    1.05
   0 -10  10    8.60    1.18
   0 -10  11    5.69    1.01
   0 -10  12    2.70    0.84
   1   0 -48    0.10    0.46
   1   0 -47    1.24    0.68
   1   0 -46   -0.43    0.75
   1   0 -46   -0.70    0.64
   1   0 -45    5.67    1.29
   1   0 -44    0.36    0.73
   1   0 -43    5.95    1.58
   1   0 -42    0.03    1.00
  -1   0  41  236.46    7.73
   1   0 -41  218.15    8.22
   1   0 -40    1.12    0.97
  -1   0  40    2.29    1.17
   1   0 -39   43.66    3.99
  -1   0  39   48.96    3.84
   1   0 -38   -0.52    1.08
   1   0 -37    0.09    0.96
   1   0 -36    0.91    1.22
   1   0 -35  115.60    6.56
   1   0 -34    1.39    1.76
  -1   0  33   82.46   11.68
   1   0 -33   80.72    5.40
   1   0 -32   -0.52    1.00
  -1   0  32   -0.47    2.46
  -1   0  31  123.19   14.00
   1   0 -31  125.65    6.55
   1   0 -30   -0.07    0.92
  -1   0  30   -2.18    3.38
  -1   0  29    1.39    1.86
   1   0 -29    4.47    1.56
  -1   0  28   -0.42    2.44
   1   0 -28   -0.58    0.67
   1   0 -27  120.88    5.93
  -1   0  27  122.90   12.96
  -1   0  26   -1.39    2.84
  -1   0  25  672.76   28.92
  -1   0  24    0.39    1.89
  -1   0  23   32.33    6.15
  -1   0  22    1.00    3.10
  -1   0  21   10.43    3.74
  -1   0  20    2.28    2.53
  -1   0  19  136.62   11.11
  -1   0  18    1.26    2.10
  -1   0  17  326.67   16.37
  -1   0  16    2.78    3.12
  -1   0  15 1885.55   36.63
  -1   0  14    1.85    2.75
  -1   0  13   49.77    5.82
  -1   0  12    0.87    1.42
  -1   0  11   32.65    4.53
  -1   0  10   -0.60    1.84
  -1   0   9   18.79    3.23
  -1   0   8    0.90    2.77
  -1   0   7 9999.00   64.15
  -1   0   6    2.53    1.92
  -1   0   5 3837.09   36.68
  -1   0   4    0.21    1.10
  -1   0   4    0.78    0.79
  -1   0   3 4470.79   36.28
  -1   0   3 4431.27   29.47
  -1   0   2    1.00    1.19
  -1   0   2    1.24    0.86
  -1   0   1 7565.13   42.70
  -1   0   1 7551.72   39.35
  -1   0   0   -0.58    0.72
  -1   0   0    0.35    0.79
  -1   0  -1 3985.67   31.33
  -1   0  -1 4059.90   27.46
  -1   0  -2    0.00    0.61
  -1   0  -2    0.64    0.92
  -1   0  -3   -0.12    1.00
  -1   0  -3    1.66    0.76
  -1   0  -4    0.53    0.52
  -1   0  -4   -0.91    1.20
  -1   0  -5  420.60   12.18
  -1   0  -5  425.66    6.56
  -1   0  -6   -0.60    1.12
  -1   0  -7  717.85   17.11
   1   0   8    0.30    0.38
  -1   0  -8    0.85    1.52
   1   0   9  178.81    4.29
  -1   0  -9  177.70    9.68
  -1   0 -10    0.80    1.46
   1   0  10    0.04    0.46
  -1   0 -11 1617.55   30.64
   1   0  11 1642.21   15.05
  -1   0 -12    1.64    1.53
   1   0  12   -0.04    0.53
   1   0  13  344.01    8.04
  -1   0 -13  339.10   15.17
   1   0  14   -0.33    0.64
  -1   0 -14   -0.80    1.62
   1   0  15  184.47    6.72
  -1   0 -15  174.45   11.59
  -1   0 -16    0.58    2.08
  -1   0 -17 1114.12   31.52
  -1   0 -18    1.44    2.09
  -1   0 -19  325.49   18.27
  -1   0 -20    6.19    3.61
  -1   0 -21   80.19    9.54
  -1   0 -22   -3.76    2.61
  -1   0 -23   75.42   10.11
  -1   0 -24    0.26    1.93
  -1   0 -25   50.39    8.56
  -1   0 -26    2.23    2.56
  -1   0 -27  104.24   12.49
  -1   0 -27   94.27    5.33
  -1   0 -27   95.16    5.47
  -1   0 -28    0.14    0.99
  -1   0 -28    2.09    1.26
  -1   0 -28    1.01    0.94
  -1   0 -28   -0.15    2.83
  -1   0 -29   24.49    2.54
  -1   0 -29   27.63    3.11
  -1   0 -29   25.58    7.07
  -1   0 -29   25.87    2.94
  -1   0 -30    1.88    1.35
  -1   0 -30    0.46    0.96
  -1   0 -30    0.31    1.82
  -1   0 -31 1605.10   23.28
  -1   0 -31 1576.06   22.84
  -1   0 -32    6.86    4.84
  -1   0 -32    3.67    1.43
  -1   0 -33  911.10   17.77
  -1   0 -34    2.24    1.33
  -1   0 -35  810.50   16.63
  -1   0 -36    0.95    0.92
  -1   0 -37   15.88    2.49
  -1   0 -38    0.52    0.70
  -1   0 -39   49.69    3.99
  -1   0 -40   -0.37    0.75
  -1   0 -41   57.39    3.99
  -1   0 -42    0.09    0.65
  -1   0 -43    2.74    1.14
  -1   0 -44   -0.93    0.81
  -1   0 -45   13.63    1.59
  -1   0 -46    0.32    0.56
   1   0  47   23.12    2.14
  -1   0 -47   20.67    1.62
   1   0  48    0.05    0.47
   1   0  49  124.38    3.90
   1  -1 -48    3.59    0.81
   1  -1 -47   56.67    3.23
   1  -1 -47   57.03    2.99
   1   1 -47   61.99    3.09
   1   1 -46   11.53    1.53
   1  -1 -46   11.80    1.69
   1  -1 -45    6.34    1.32
   1   1 -45    6.54    1.23
   1  -1 -44   21.26    2.43
  -1   1  44   24.06    2.20
   1  -1 -44   23.12    2.43
   1   1 -44   20.68    2.23
  -1   1  43    0.19    0.69
   1   1 -43   -0.40    0.86
   1  -1 -43    0.24    0.90
   1   1 -42    4.39    1.29
  -1   1  42    4.11    1.09
   1  -1 -42    5.21    1.55
  -1   1  41  107.36    5.36
   1  -1 -41  115.01    5.92
   1   1 -41  117.91    5.86
   1  -1 -40   20.23    2.80
  -1   1  40   17.54    2.30
   1   1 -40   19.39    2.55
  -1   1  39   47.59    3.84
   1   1 -39   52.26    4.21
   1  -1 -39   58.26    4.57
  -1   1  38   28.17    3.11
   1  -1 -38   32.68    3.56
   1   1 -38   35.55    3.59
  -1   1  37    7.02    1.55
   1   1 -37    8.41    2.07
   1  -1 -37    7.39    1.88
   1  -1 -36   24.40    3.12
  -1   1  36   21.11    2.71
   1   1 -36   23.00    2.96
   1   1 -35  417.59   12.07
   1  -1 -35  413.64   12.33
   1  -1 -34  107.19    6.22
   1   1 -34  106.66    6.17
   1  -1 -33   15.41    2.51
   1   1 -33   13.91    2.38
  -1   1  33   22.78    6.45
  -1  -1  33   16.21    6.25
  -1  -1  32   32.85    7.28
   1   1 -32   30.31    3.33
   1  -1 -32   31.82    3.48
  -1   1  32   27.03    6.90
   1   1 -31  547.73   13.37
  -1  -1  31  534.67   28.51
  -1   1  31  556.89   13.60
  -1   1  31  530.71   29.39
   1  -1 -31  543.98   13.58
  -1   1  30  151.09    7.05
  -1  -1  30  136.59   14.16
  -1   1  30  152.62   15.54
   1  -1 -30  154.52    7.19
   1   1 -30  152.61    6.98
  -1   1  29   82.42   11.43
   1   1 -29   95.02    5.44
  -1  -1  29   77.83   10.45
  -1   1  29   85.48    5.31
   1  -1 -29   87.09    5.22
   1   1 -28    3.62    1.37
  -1  -1  28    0.68    2.75
  -1   1  28    2.82    1.40
  -1   1  28   -0.66    2.88
   1  -1 -28    2.98    1.23
  -1   1  27   64.19    9.82
   1  -1 -27   60.84    4.29
  -1  -1  27   68.42    9.72
  -1   1  26    2.04    2.49
  -1  -1  26    1.40    3.06
  -1  -1  25  371.05   21.34
  -1   1  25  397.32   22.56
  -1  -1  24    0.34    2.05
  -1   1  24    3.62    3.19
  -1  -1  23    4.83    2.83
  -1   1  23    3.09    2.76
  -1   1  22   98.63   10.69
  -1  -1  22   91.60   10.04
  -1  -1  21    6.19    3.02
  -1   1  21    3.33    2.59
  -1  -1  20  229.38   15.10
  -1   1  20  226.94   14.89
  -1   1  19 1115.43   32.01
  -1  -1  19 1114.49   31.99
  -1   1  18    7.10    2.81
  -1  -1  18    9.19    3.54
  -1  -1  17   71.03    7.83
  -1   1  17   61.74    7.03
  -1  -1  16   22.03    4.64
  -1   1  16   17.57    3.98
  -1  -1  15  518.17   19.54
  -1   1  15  496.28   18.76
  -1   1  14   16.46    3.42
  -1  -1  14   25.29    4.49
  -1  -1  13 1007.54   25.80
  -1   1  13 1000.82   24.93
  -1   1  12    8.53    2.69
  -1  -1  12    8.61    3.13
  -1  -1  11   19.15    3.62
  -1   1  11   21.96    3.66
  -1   1  10   66.33    5.92
  -1  -1  10   63.53    6.09
  -1   1   9   13.76    2.79
  -1  -1   9   13.23    3.02
  -1   1   8   24.34    3.46
  -1  -1   8   25.02    3.65
  -1  -1   7  438.42   14.49
  -1   1   7  435.33   13.25
  -1   1   6  379.52   11.74
  -1  -1   6  376.46   13.08
  -1  -1   5  390.73   12.85
  -1   1   5  397.85   11.57
  -1   1   4  437.52   11.54
  -1  -1   4  417.22   12.94
  -1   1   3 2049.23   23.74
  -1   1   3 2034.51   26.67
  -1   1   2 2886.66   26.43
  -1   1   2 2872.10   31.82
  -1  -1   2 2838.46   32.38
  -1   1   1 4940.56   42.01
  -1   1   1 4953.84   32.71
  -1  -1   1 5005.10   41.47
  -1  -1   1 4956.67   42.22
  -1   1   0    9.99    2.06
  -1   1   0   10.24    1.43
  -1  -1   0   10.42    2.01
  -1  -1   0   11.92    2.44
  -1  -1  -1 1388.96   20.84
  -1  -1  -1 1351.06   22.79
  -1   1  -1 1371.52   22.42
  -1   1  -1 1389.05   14.73
  -1  -1  -2   27.85    3.53
  -1  -1  -2   26.82    3.00
  -1   1  -2   28.54    3.38
  -1   1  -2   21.28    3.39
  -1   1  -2   28.92    1.95
  -1  -1  -3 4521.09   43.44
  -1   1  -3 4463.38   44.17
  -1   1  -3 4519.66   19.08
  -1   1  -3 4482.61   42.44
  -1  -1  -3 4561.30   36.49
  -1  -1  -4 2147.45   24.77
  -1   1  -4 2116.50   29.58
  -1   1  -4 2104.01   30.74
  -1   1  -5  472.68   14.78
  -1   1  -5  455.20   14.32
  -1  -1  -5  467.38   11.34
  -1   1  -6   14.71    2.78
  -1   1  -6   14.68    3.12
  -1  -1  -6   13.98    2.17
  -1  -1  -6   13.19    2.84
  -1  -1  -7   -0.16    1.61
  -1  -1  -7   -0.91    1.21
  -1   1  -7    1.14    1.64
  -1   1  -7    1.18    1.65
  -1  -1  -8    3.10    1.85
  -1  -1  -8    1.22    1.17
  -1   1  -8    2.50    1.92
  -1   1  -9  214.81   11.09
  -1  -1  -9  211.90   10.68
  -1   1 -10   97.01    7.60
  -1  -1 -10   99.69    7.62
  -1   1 -10  102.37    7.89
  -1   1 -11  100.94    7.85
  -1   1 -11  107.87    8.37
  -1  -1 -11   97.46    7.81
  -1   1 -12   47.58    5.64
  -1  -1 -12   42.29    5.31
  -1   1 -12   44.18    5.59
   1   1  13  135.94    7.41
  -1   1 -13  130.97    9.38
  -1  -1 -13  128.34    9.56
  -1   1 -13  145.22   10.06
  -1   1 -14  716.84   22.49
   1   1  14  729.47   17.09
  -1  -1 -14  702.94   23.24
  -1   1 -15 2336.19   41.69
   1   1  15 2363.55   31.26
  -1  -1 -15 2353.16   43.90
  -1   1 -16  102.96    9.25
   1   1  16  109.81    6.86
  -1  -1 -16  113.22   10.01
  -1   1 -17    2.68    2.19
  -1  -1 -17    6.62    2.69
   1   1  17    3.75    1.39
  -1   1 -18    0.83    2.36
   1   1  18    0.81    1.25
  -1  -1 -18    1.30    1.81
  -1   1 -19  484.87   21.83
   1   1  19  487.29   15.60
  -1  -1 -19  511.49   23.05
   1   1  20  124.64    8.02
  -1   1 -20  131.14   11.84
  -1  -1 -20  134.64   12.23
  -1  -1 -21  286.45   18.44
  -1   1 -21  280.39   17.57
  -1   1 -22   13.07    3.80
  -1  -1 -22   10.89    3.82
  -1  -1 -23   61.34    8.85
  -1   1 -23   74.02    9.80
  -1  -1 -24  159.91   14.78
  -1   1 -24  171.56   15.00
  -1  -1 -25   16.63    5.17
  -1   1 -25   19.03    5.44
  -1  -1 -26   85.86   11.21
  -1   1 -26   96.71   11.81
  -1   1 -26   91.35    5.21
  -1  -1 -27   13.67    4.59
  -1   1 -27   18.85    2.49
  -1   1 -27   23.04    6.22
  -1   1 -28   50.07    4.02
  -1  -1 -28   50.31    9.25
  -1   1 -28   51.59    9.39
  -1   1 -28   55.02    4.20
  -1  -1 -29   18.44    5.49
  -1   1 -29   24.20    2.93
  -1   1 -29   19.73    2.68
  -1   1 -29   22.73    6.16
  -1  -1 -30  210.90    8.51
  -1   1 -30  239.94   20.14
  -1  -1 -30  222.16   19.29
  -1   1 -30  227.55    8.80
  -1   1 -30  246.49    8.99
  -1  -1 -31  309.33   10.36
  -1   1 -31  326.71   23.80
  -1  -1 -31  325.42   23.56
  -1   1 -31  346.18   10.75
  -1   1 -31  318.29   10.38
  -1   1 -32  144.21   15.96
  -1   1 -32  139.46    6.95
  -1  -1 -32  141.64    7.05
  -1   1 -32  106.70    5.95
  -1  -1 -32  139.76   15.90
  -1   1 -33  254.64    9.49
  -1  -1 -33  258.39    9.58
  -1   1 -34    8.91    1.87
  -1   1 -34    7.76    1.89
  -1  -1 -34   11.32    2.36
  -1  -1 -35  136.83    7.02
  -1   1 -35  105.81    5.86
  -1  -1 -36   65.32    4.91
  -1   1 -36   49.21    3.98
  -1   1 -37   91.98    5.26
  -1  -1 -37  117.49    6.45
  -1  -1 -38   97.91    5.82
  -1   1 -38  105.18    5.49
  -1  -1 -39   21.07    2.75
  -1   1 -39   23.21    2.56
  -1   1 -40    3.28    1.14
  -1  -1 -40    1.40    0.96
  -1   1 -41   47.99    3.34
  -1  -1 -41   47.24    3.77
  -1  -1 -42   30.38    3.02
  -1  -1 -43    6.13    1.48
  -1  -1 -44   15.13    1.90
   1   1  45    3.30    0.96
  -1  -1 -45    1.99    0.71
   1   1  46    3.21    1.13
  -1  -1 -46   -0.80    0.72
  -1  -1 -47   39.10    2.38
   1   1  47   43.73    2.83
   1   1  48   21.14    1.81
   1  -2 -48    0.14    0.42
   1   2 -47   30.67    1.97
   1  -2 -47   32.23    2.24
   1  -2 -47   33.46    2.37
   1  -2 -46   11.37    1.59
   1   2 -46    9.80    1.26
  -1   2  45   26.67    2.05
   1  -2 -45   24.32    2.37
   1   2 -45   26.34    2.19
   1   2 -44   -0.95    0.71
  -1   2  44    0.08    0.49
   1  -2 -44   -0.50    0.85
   1  -2 -43   -1.88    1.04
  -1   2  43   -0.45    0.61
   1   2 -43    1.05    0.74
   1   2 -42    9.36    1.63
  -1   2  42   11.91    1.72
   1  -2 -42   12.64    2.13
   1  -2 -41  141.23    6.29
   1  -2 -41  159.61    7.12
   1   2 -41  145.74    6.18
  -1   2  40   -0.31    0.62
   1   2 -40    1.59    1.16
   1  -2 -40    0.74    0.86
   1   2 -39   14.98    2.24
  -1   2  39   10.51    1.88
   1  -2 -39   16.64    2.40
   1  -2 -38   26.95    3.09
  -1   2  38   26.65    2.94
   1   2 -38   29.80    3.04
   1   2 -37   16.77    2.56
   1  -2 -37   18.51    2.66
  -1   2  37   12.80    2.21
   1  -2 -36  554.84   13.82
   1   2 -36  561.95   13.41
   1  -2 -35   15.94    2.64
  -1   2  35   13.96    2.44
   1   2 -35   16.96    2.56
  -1   2  34  167.94    7.79
   1  -2 -34  182.12    8.01
   1   2 -34  184.52    7.80
  -1   2  33   44.79    4.10
   1  -2 -33   50.16    4.27
   1   2 -33   49.79    4.08
  -1  -2  32   47.87    9.05
  -1   2  32   34.55    3.52
   1  -2 -32   45.66    4.05
   1   2 -32   43.26    3.84
   1  -2 -31  413.66   11.72
   1   2 -31  402.35   11.29
  -1  -2  31  384.57   24.55
  -1   2  31  358.59   11.30
  -1   2  31  403.96   26.02
   1  -2 -30    4.70    1.55
   1   2 -30    4.72    1.47
  -1   2  30    4.45    3.43
  -1   2  30    5.69    1.78
  -1  -2  30    4.42    3.13
  -1   2  29  118.66    6.57
  -1   2  29  129.92    6.69
  -1   2  29  109.81   13.34
  -1  -2  29  107.86   12.65
   1  -2 -29  121.02    6.24
  -1   2  28  198.69   17.19
  -1   2  28  209.07    8.32
  -1  -2  28  173.14   15.72
   1  -2 -28  186.60    7.57
  -1   2  28  188.14    8.11
  -1   2  27   22.12    2.71
   1  -2 -27   24.18    2.74
  -1  -2  27   18.68    5.41
  -1   2  27   17.16    5.35
  -1   2  27   23.03    2.89
  -1  -2  26  130.12   13.21
  -1   2  26  133.36   13.72
  -1   2  26  141.76    6.89
  -1   2  26  159.32    7.09
   1  -2 -26  141.57    6.29
  -1  -2  25   99.90   11.38
  -1   2  25  106.84   11.88
  -1   2  24   39.93    7.13
  -1  -2  24   38.93    7.28
  -1   2  23  263.65   17.91
  -1  -2  23  242.67   16.86
  -1   2  22  460.42   22.94
  -1  -2  22  445.68   22.60
  -1   2  21  215.74   15.29
  -1  -2  21  219.05   15.55
  -1   2  20  209.06   14.63
  -1  -2  20  209.18   14.69
  -1   2  19  124.07   10.90
  -1  -2  19  119.41   10.82
  -1   2  18    4.02    2.17
  -1  -2  18    3.73    2.87
  -1   2  17  165.39   11.95
  -1  -2  17  163.26   12.26
  -1   2  16  280.97   15.18
  -1  -2  16  276.44   15.54
  -1   2  15   11.16    3.50
  -1  -2  15   12.26    3.76
  -1  -2  14    0.74    1.83
  -1   2  14    2.34    2.33
  -1  -2  13   65.41    7.14
  -1   2  13   65.11    6.78
  -1   2  12   -0.59    1.56
  -1  -2  12    1.16    1.86
  -1  -2  11   84.64    7.88
  -1   2  11   81.41    7.17
  -1  -2  10  185.05   11.31
  -1   2  10  177.56   10.11
  -1   2   9  180.85   10.07
  -1  -2   9  183.99   11.03
  -1   2   8  568.13   17.04
  -1  -2   8  561.17   18.90
  -1   2   7  605.71   17.05
  -1  -2   7  599.39   19.26
  -1   2   6   65.01    5.53
  -1  -2   6   61.18    6.10
  -1  -2   5   43.28    5.08
  -1   2   5   45.19    4.48
  -1   2   4 1340.58   22.91
  -1  -2   4 1310.69   26.77
  -1  -2   3 1013.88   23.20
  -1   2   3  999.79   19.12
  -1   2   2 2418.09   28.52
  -1   2   2 2330.98   34.71
  -1  -2   2 2385.89   35.07
  -1   2   1  114.77    6.02
  -1  -2   1  110.27    7.55
  -1   2   1  109.65    7.57
  -1  -2   0    0.06    1.22
  -1  -2   0    0.55    0.93
  -1   2   0    2.49    1.08
  -1   2   0    0.05    1.36
  -1  -2  -1    1.32    0.95
  -1   2  -1    0.13    0.80
  -1  -2  -1    1.22    1.53
  -1   2  -1    0.15    1.22
  -1   2  -2  202.28    6.98
  -1   2  -2  186.42    9.93
  -1  -2  -2  198.82    8.80
  -1  -2  -2  201.56    9.76
  -1  -2  -3  616.52   16.05
  -1  -2  -3  602.89   16.87
  -1   2  -3  578.92   17.46
  -1   2  -3  566.38   11.24
  -1  -2  -4   -0.81    1.78
  -1   2  -4   -1.15    1.91
  -1   2  -4    0.48    0.50
  -1   2  -5   66.16    5.80
  -1  -2  -5   72.00    5.82
  -1   2  -5   74.58    3.51
  -1   2  -5   67.39    6.34
  -1   2  -6  606.81   18.89
  -1   2  -6  645.79   17.58
  -1  -2  -6  609.93   17.20
  -1  -2  -6  608.54   16.99
  -1   2  -7    0.54    1.19
  -1  -2  -7    3.07    1.62
  -1  -2  -7    0.34    1.26
  -1   2  -7    2.88    2.09
  -1  -2  -8   41.07    4.47
  -1  -2  -8   39.76    4.72
  -1   2  -8   43.47    5.34
  -1   2  -8   45.26    4.96
  -1  -2  -9   91.16    7.23
  -1   2  -9   95.91    7.36
  -1  -2  -9   95.78    7.01
  -1   2  -9   96.35    8.20
  -1  -2 -10  108.62    8.33
  -1  -2 -10  115.72    7.75
  -1   2 -10   91.25    7.46
  -1   2 -10  120.15    9.45
  -1  -2 -11  264.24   13.32
  -1   2 -11  278.60   14.42
  -1  -2 -12  674.94   21.76
  -1   2 -12  709.31   23.35
  -1  -2 -13  197.25   12.30
  -1   2 -13  216.87   13.41
  -1  -2 -14   59.04    7.11
  -1   2 -14   54.46    7.05
  -1   2 -15 1805.52   39.99
  -1  -2 -15 1815.64   39.86
   1   2  16    2.76    1.93
  -1  -2 -16   -0.12    2.02
  -1   2 -16    2.39    1.90
   1   2  17   14.23    3.24
  -1  -2 -17   21.05    4.59
  -1   2 -17   12.69    3.04
  -1  -2 -18   12.84    4.35
   1   2  18    9.81    2.84
  -1   2 -18    9.16    3.25
  -1   2 -19  120.88   10.74
  -1  -2 -19  162.97   13.63
   1   2  19  154.71   10.73
   1   2  20    5.69    1.93
  -1   2 -20    6.00    2.50
  -1  -2 -20    6.80    2.79
   1   2  21  104.37    9.05
  -1  -2 -21   98.98   11.20
  -1   2 -21   88.99    9.72
  -1  -2 -22   17.99    4.97
   1   2  22   15.80    3.72
  -1   2 -22   18.44    4.40
  -1   2 -23    6.42    3.24
  -1  -2 -23    0.64    2.89
  -1  -2 -24  117.37   12.94
  -1   2 -24  135.42   13.06
  -1  -2 -25   42.79    8.03
  -1   2 -25   35.98    3.39
  -1   2 -25   39.34    7.11
  -1   2 -26   24.12    5.68
  -1  -2 -26   31.30    7.30
  -1   2 -26   30.61    3.18
  -1  -2 -27   24.48    5.99
  -1  -2 -27   24.55    2.82
  -1   2 -27   21.59    2.66
  -1   2 -27   28.93    6.72
  -1  -2 -28    9.01    1.71
  -1   2 -28   12.06    2.13
  -1  -2 -28    9.39    5.01
  -1   2 -28   10.20    4.15
  -1   2 -29   24.02    7.11
  -1  -2 -29   20.19    5.58
  -1  -2 -29   25.99    2.97
  -1   2 -29   23.42    2.87
  -1   2 -30  352.69   11.06
  -1  -2 -30  341.63   24.41
  -1  -2 -30  386.40   11.12
  -1  -2 -31    3.78    3.55
  -1  -2 -31    6.00    1.71
  -1  -2 -31    8.62    1.81
  -1   2 -31    5.35    1.70
  -1  -2 -32   10.23    2.13
  -1   2 -32    8.05    1.90
  -1  -2 -32   10.49    2.02
  -1  -2 -33  110.98    6.54
  -1   2 -33  118.33    6.57
  -1  -2 -34   20.77    3.00
  -1   2 -34   26.86    3.24
  -1  -2 -35    0.36    0.96
  -1   2 -35    0.65    1.02
  -1  -2 -36   18.90    2.81
  -1   2 -36   17.57    2.67
  -1  -2 -37    1.46    1.04
  -1   2 -37    2.58    1.40
  -1  -2 -38   24.58    3.07
  -1  -2 -39    0.48    1.28
  -1  -2 -40    7.03    1.84
   1   2  40    6.59    1.73
  -1  -2 -41    6.30    1.61
   1   2  41    7.47    1.89
  -1  -2 -42    4.98    1.50
   1   2  42    3.89    1.24
  -1  -2 -43   21.42    2.49
   1   2  43   22.16    2.54
   1   2  44   24.91    2.52
  -1  -2 -44   21.71    2.23
  -1  -2 -45   11.47    1.58
   1   2  45   12.65    1.69
  -1  -2 -46   18.00    1.81
   1   2  46   21.25    2.05
  -1  -2 -47    0.43    0.47
   1   2  47    0.11    0.50
   1   2  48   21.87    1.63
   1  -3 -47   72.19    3.03
   1  -3 -47   89.69    3.51
   1  -3 -46    2.43    0.72
   1  -3 -46    3.34    0.91
  -1   3  45    0.81    0.55
   1  -3 -45    0.85    0.81
   1   3 -45    0.93    0.48
   1   3 -44   10.73    1.29
  -1   3  44   12.12    1.49
   1  -3 -44   11.72    1.80
   1   3 -43    1.61    0.75
  -1   3  43    1.70    0.81
   1  -3 -43    1.42    0.85
  -1   3  42   84.30    4.29
   1  -3 -42   80.20    4.73
   1   3 -42   80.91    4.04
   1   3 -41    1.78    0.89
  -1   3  41    2.58    0.98
   1  -3 -41    0.81    1.02
  -1   3  40   87.85    4.88
   1  -3 -40   98.73    5.58
   1   3 -40   93.62    4.73
   1  -3 -39   68.55    4.82
   1   3 -39   56.12    3.82
  -1   3  39   56.96    4.04
   1  -3 -38   34.32    3.58
  -1   3  38   31.37    3.14
   1   3 -38   27.84    2.86
   1   3 -37   66.27    4.30
  -1   3  37   70.24    4.78
   1  -3 -36   88.08    5.72
  -1   3  36   74.84    5.10
   1  -3 -36   78.66    4.94
   1  -3 -35   72.15    5.28
  -1   3  35   60.12    4.60
   1   3 -35   52.52    3.99
   1  -3 -35   66.80    4.63
   1   3 -34    4.01    1.33
  -1   3  34    3.99    1.55
   1  -3 -34    4.15    1.43
   1   3 -33    0.32    1.02
  -1   3  33    0.96    1.01
   1  -3 -33    1.35    1.00
  -1   3  32  239.55    9.43
   1   3 -32  262.94    8.99
   1  -3 -32  269.03    9.22
   1  -3 -31    8.77    1.69
   1   3 -31    8.88    2.00
  -1   3  31   11.87    2.38
  -1  -3  30   91.86   12.00
   1   3 -30   96.20    5.46
  -1   3  30   98.99    6.05
   1  -3 -30   98.74    5.54
   1  -3 -29    4.08    1.38
  -1   3  29    3.01    2.11
  -1   3  29    5.39    1.82
  -1  -3  29    1.51    1.81
   1  -3 -28   -0.30    0.80
  -1  -3  28   -1.13    2.09
  -1   3  28   -1.24    2.75
  -1   3  28    0.45    1.08
   1  -3 -27   12.99    1.98
  -1   3  27   17.58    5.46
  -1   3  27   13.44    2.26
  -1  -3  27   12.10    4.14
   1  -3 -26    2.96    1.09
  -1  -3  26    5.70    2.45
  -1   3  26    4.36    2.93
  -1   3  26    4.12    1.51
   1  -3 -25    2.95    1.04
  -1   3  25    3.16    1.28
  -1  -3  25    1.28    2.18
  -1   3  25    2.71    1.26
  -1  -3  25    2.37    0.95
  -1   3  25   -0.74    2.54
  -1  -3  24  118.23   12.84
  -1  -3  24  125.74    5.95
  -1   3  24  120.44    6.39
   1  -3 -24  116.84    5.51
  -1   3  24  132.58    6.54
  -1   3  23  237.46    8.79
  -1  -3  23  227.18   17.43
  -1   3  23  228.96   17.13
  -1   3  22   73.06    9.72
  -1  -3  22   65.14    9.25
  -1   3  21   65.95    8.97
  -1  -3  21   76.96    9.94
  -1  -3  20   47.68    7.77
  -1   3  20   52.22    8.09
  -1   3  19    8.28    3.00
  -1  -3  19    7.88    2.85
  -1   3  18   82.20    9.29
  -1  -3  18   94.71   10.47
  -1   3  17   51.17    7.29
  -1  -3  17   57.97    8.03
  -1  -3  16   85.05    9.40
  -1   3  16   83.84    8.91
  -1   3  15   16.11    4.08
  -1  -3  15   17.48    4.55
  -1  -3  14  778.96   27.70
  -1   3  14  781.04   26.10
  -1  -3  13  545.50   22.74
  -1   3  13  550.23   21.48
  -1   3  12   35.12    5.47
  -1  -3  12   35.32    6.35
  -1  -3  11  143.65   11.33
  -1   3  11  135.51   10.22
  -1   3  10   -0.69    1.44
  -1  -3  10   -0.71    1.81
  -1   3   9    2.31    1.95
  -1  -3   9    2.74    2.42
  -1   3   8   50.83    5.94
  -1  -3   8   44.21    6.12
  -1  -3   7    5.18    3.02
  -1   3   7    1.73    1.54
  -1  -3   6  182.32   11.96
  -1   3   6  190.39   10.86
  -1   3   5 1582.50   30.34
  -1  -3   5 1540.00   34.09
  -1   3   4  338.40   13.78
  -1  -3   4  319.84   15.46
  -1   3   3   16.77    3.50
  -1   3   3   23.60    3.77
  -1  -3   3   18.98    3.95
  -1  -3   2  261.44   13.51
   1   3  -2  284.46    7.52
  -1   3   2  267.65   13.83
  -1   3   1  108.82    8.85
  -1  -3   1  116.48    9.10
   1   3  -1  113.32    5.15
  -1   3   0   52.21    6.26
  -1  -3   0   58.80    6.42
  -1  -3  -1   54.99    6.17
  -1   3  -1   56.08    6.27
  -1  -3  -1   57.80    4.47
  -1  -3  -2 1123.94   20.42
  -1  -3  -2 1116.13   27.18
  -1   3  -3   48.79    6.03
  -1  -3  -3   60.47    6.58
  -1  -3  -3   59.18    4.97
  -1  -3  -4  213.42    9.98
  -1   3  -4  204.24   12.00
  -1  -3  -4  219.24   12.15
  -1  -3  -5   38.77    5.12
  -1   3  -5   37.90    5.12
  -1  -3  -6  111.33    8.83
  -1   3  -6  110.03    8.99
  -1  -3  -7   67.45    7.07
  -1  -3  -7   61.21    5.78
  -1   3  -7   52.64    6.45
  -1  -3  -8   69.91    7.10
  -1  -3  -8   67.00    6.13
  -1   3  -8   61.41    6.99
  -1  -3  -9   54.47    6.40
  -1   3  -9   47.76    6.49
  -1  -3  -9   53.44    5.64
  -1  -3 -10  299.65   14.85
  -1   3 -10  300.90   16.08
  -1  -3 -10  305.19   13.99
  -1   3 -11  169.46    9.95
  -1  -3 -11  208.13   12.04
  -1   3 -11  210.84   13.87
  -1   3 -12  230.69   11.95
  -1  -3 -12  217.38   12.67
  -1   3 -12  222.57   14.51
  -1  -3 -13   63.57    7.34
  -1   3 -13   61.04    6.30
  -1   3 -13   61.19    7.73
  -1   3 -14  249.14   13.04
  -1   3 -14  242.67   15.60
  -1  -3 -14  229.79   14.19
  -1   3 -15  392.14   16.79
  -1  -3 -15  373.11   18.40
  -1   3 -15  381.48   19.79
  -1   3 -16   -0.50    1.89
  -1  -3 -16    0.92    1.49
  -1   3 -16   -0.60    1.53
  -1  -3 -17    1.66    1.84
  -1   3 -17   -0.43    2.55
  -1   3 -17    1.91    1.17
   1   3  18   73.06    8.66
  -1  -3 -18   74.40    9.07
  -1   3 -18   80.52    9.89
  -1   3 -18   78.64    8.10
   1   3  19  154.73   12.55
  -1  -3 -19  150.31   13.36
   1   3  20  539.68   23.39
  -1  -3 -20  542.71   26.28
   1   3  21   60.62    8.04
  -1  -3 -21   59.42    8.97
   1   3  22    5.51    2.52
  -1  -3 -22    9.61    3.19
  -1   3 -23    8.64    1.92
  -1  -3 -23    9.36    3.60
   1   3  23    7.18    2.59
   1   3  24    4.52    3.21
  -1  -3 -24    2.20    1.07
  -1   3 -24    3.86    1.18
  -1  -3 -24    6.23    4.30
  -1   3 -25    1.84    1.19
  -1  -3 -25    4.10    3.00
  -1  -3 -25    0.73    0.81
  -1   3 -26  323.83   10.42
  -1  -3 -26  320.24   10.63
  -1  -3 -26  326.85   22.88
  -1  -3 -27   35.96    3.62
  -1   3 -27   35.51    3.53
  -1  -3 -27   31.46    7.64
  -1  -3 -28  215.05   19.22
  -1  -3 -28  217.05    8.91
  -1   3 -28  208.25    8.58
  -1  -3 -29  177.32   17.67
  -1  -3 -29  165.13    7.88
  -1   3 -29  157.04    7.44
  -1   3 -30  286.35   10.21
  -1  -3 -30  307.67   10.66
  -1   3 -31   65.48    4.95
  -1  -3 -31   70.17    5.13
  -1  -3 -31   54.55    4.60
  -1  -3 -32    2.09    1.05
  -1  -3 -32    0.68    1.04
   1   3  32    0.06    1.01
  -1   3 -32    1.22    1.14
  -1  -3 -33    3.77    1.43
  -1   3 -33    3.65    1.42
   1   3  33    4.96    1.74
  -1  -3 -33    5.23    1.53
  -1   3 -34  110.13    6.20
  -1  -3 -34  101.49    6.18
   1   3  34  107.03    6.35
  -1  -3 -35   14.00    2.45
  -1  -3 -35   11.00    1.93
   1   3  35   14.03    2.37
  -1   3 -35   13.12    2.26
  -1  -3 -36   11.29    2.13
   1   3  36    9.99    2.24
  -1   3 -36    7.04    1.75
  -1  -3 -36    7.77    1.54
  -1   3 -37   13.45    2.24
  -1  -3 -37   12.19    2.00
   1   3  37   15.19    2.55
  -1  -3 -37   13.74    2.31
  -1  -3 -38    9.47    2.00
  -1  -3 -38    9.83    1.71
   1   3  38   11.95    2.20
  -1   3 -38   10.20    1.97
  -1  -3 -39   15.44    2.27
   1   3  39   19.56    2.55
  -1  -3 -39   18.91    2.34
  -1  -3 -40   15.41    2.34
   1   3  40   19.73    2.55
  -1  -3 -41    8.44    1.80
   1   3  41    8.93    1.73
  -1  -3 -42   -0.10    0.90
   1   3  42    2.08    0.94
  -1  -3 -43    4.24    1.16
   1   3  43    5.08    1.33
   1   3  44   43.54    2.95
  -1  -3 -44   40.34    2.91
   1   3  45    2.83    0.82
  -1  -3 -45    1.31    0.73
   1   3  46   17.45    1.60
  -1  -3 -46   18.31    1.66
   1  -4 -45    7.16    1.09
   1  -4 -45   10.71    1.30
   1  -4 -44    6.52    1.14
  -1   4  44    9.29    1.16
  -1   4  43    5.67    1.03
   1  -4 -43    7.27    1.36
   1  -4 -42    4.71    1.25
  -1   4  42    4.54    1.11
   1   4 -41    0.48    0.48
  -1   4  41   -0.12    0.70
   1  -4 -41   -1.04    0.91
   1  -4 -40   12.27    2.09
  -1   4  40   13.91    1.93
   1   4 -40   12.70    1.57
   1   4 -39    0.63    0.65
  -1   4  39    1.12    0.84
   1  -4 -39    0.69    1.14
   1  -4 -38   37.88    3.57
  -1   4  38   37.63    3.30
   1   4 -38   32.79    2.75
   1   4 -37    6.29    1.33
  -1   4  37   11.09    2.19
   1  -4 -37    7.57    1.93
   1   4 -36    7.09    1.43
   1  -4 -36    6.92    1.82
  -1   4  36    8.20    1.86
   1  -4 -35  242.76    9.34
  -1   4  35  256.42    9.17
   1  -4 -34  115.79    6.61
  -1   4  34  122.58    6.47
  -1   4  33   63.11    4.73
   1  -4 -33   61.44    4.89
   1   4 -32    4.32    1.32
  -1   4  32    5.03    1.65
   1  -4 -32    5.27    1.50
   1   4 -31   35.55    3.21
   1  -4 -31   44.73    4.25
  -1   4  31   50.52    4.32
  -1   4  30   -0.88    1.10
   1  -4 -30    0.46    1.31
   1   4 -30    0.85    0.95
  -1   4  29  111.81    6.46
   1  -4 -29  109.62    6.41
  -1   4  28   68.10    5.02
  -1  -4  28   69.17    4.54
   1  -4 -28   60.55    4.79
  -1   4  27   21.67    5.86
  -1   4  27   28.27    3.25
  -1  -4  27   26.73    2.91
   1  -4 -27   26.25    3.13
  -1  -4  27   20.51    6.40
  -1  -4  26   50.24    8.72
  -1  -4  26   57.58    4.21
  -1   4  26   51.41    9.04
   1  -4 -26   55.44    4.46
  -1   4  26   58.63    4.62
  -1   4  25   11.23    5.01
  -1   4  25    8.84    2.06
   1  -4 -25    7.29    1.68
  -1  -4  25    8.57    3.83
  -1  -4  25    8.31    1.80
  -1  -4  24    0.95    2.11
  -1   4  24    5.24    3.65
  -1   4  24    2.54    1.14
   1  -4 -24    2.83    1.28
  -1  -4  24    3.47    1.31
  -1  -4  23   42.62    8.13
   1  -4 -23   50.15    4.00
  -1   4  23   44.91    8.10
  -1   4  23   47.32    4.12
  -1  -4  23   47.37    3.92
  -1   4  22    2.40    1.43
  -1   4  22    4.01    2.61
   1  -4 -22    3.11    1.10
   1   4 -22    2.66    0.94
  -1  -4  22    2.05    1.36
  -1  -4  22    2.47    2.32
   1   4 -21  118.35    5.82
  -1   4  21  114.50   12.73
  -1  -4  21  116.88   13.06
   1  -4 -21  125.82    6.25
  -1  -4  21  121.80    6.30
  -1   4  21  128.52    6.49
   1   4 -20  452.12   11.30
  -1   4  20  445.99   24.63
  -1   4  20  482.39   12.25
   1  -4 -20  467.88   11.81
  -1  -4  20  467.32   25.40
  -1  -4  20  483.91   12.49
  -1  -4  19   11.17    4.77
  -1   4  19    7.51    2.41
  -1   4  19   13.05    2.09
  -1   4  18  174.44   14.84
  -1  -4  18  188.00   15.82
  -1   4  17   55.54    8.37
  -1  -4  17   56.58    8.57
  -1  -4  16   12.16    4.58
  -1   4  16   17.04    5.11
  -1   4  15    4.47    1.79
  -1  -4  15    2.98    2.69
  -1  -4  14    1.06    2.50
  -1   4  14    7.82    3.28
  -1  -4  13   70.13    9.29
  -1   4  13   55.85    7.65
  -1  -4  12   52.46    8.12
  -1   4  12   41.08    6.45
  -1   4  11  255.96   15.80
  -1  -4  11  270.84   17.39
  -1   4  10   10.88    3.47
  -1  -4  10   11.20    3.81
  -1   4   9  196.50   13.49
  -1  -4   9  210.72   15.03
  -1   4   8   31.36    5.49
  -1  -4   8   32.16    6.14
  -1  -4   7   55.20    7.54
  -1   4   7   48.56    6.56
  -1   4   6  107.98    9.45
  -1  -4   6  126.58   11.21
  -1  -4   5   93.15    9.67
  -1   4   5   88.41    9.17
  -1   4   5   73.13    7.60
  -1   4   4   32.20    5.81
  -1  -4   4   30.84    5.53
  -1   4   3  542.82   22.91
  -1  -4   3  552.14   22.68
  -1  -4   2  106.54   10.05
  -1   4   2  107.20   10.06
  -1   4   1  262.85   15.79
  -1  -4   1  278.27   15.97
  -1   4   0  541.41   22.56
  -1  -4   0  558.76   22.70
  -1   4  -1  375.25   18.71
  -1  -4  -1  421.38   19.46
  -1   4  -2  148.75   11.72
  -1  -4  -2  151.11   11.55
  -1   4  -3  267.94   15.84
  -1  -4  -3  289.65   16.22
  -1  -4  -4   21.47    4.70
  -1   4  -4   19.01    4.50
  -1   4  -5  336.47   17.56
  -1  -4  -5  345.53   17.85
  -1  -4  -6  150.46   11.90
  -1   4  -6  144.89   11.69
  -1  -4  -7  230.32   14.88
  -1   4  -7  223.62   14.69
  -1  -4  -8  313.18   17.45
  -1   4  -8  300.34   17.23
  -1  -4  -9    0.20    1.73
  -1   4  -9    0.26    1.86
  -1   4 -10   -1.82    2.39
  -1  -4 -10    0.09    1.60
  -1  -4 -10   -0.13    1.69
  -1  -4 -11    1.10    1.48
  -1   4 -11   -1.47    2.22
  -1  -4 -12   13.79    3.36
  -1   4 -12   10.34    3.79
  -1  -4 -13  596.19   21.97
  -1   4 -13  562.20   25.65
  -1   4 -14  250.23   17.39
  -1  -4 -14  258.66   15.06
  -1  -4 -15    3.75    2.30
  -1   4 -15    5.39    2.41
  -1   4 -16   88.10   10.44
  -1  -4 -16   84.62    9.17
  -1   4 -17    8.51    3.99
  -1  -4 -17    3.83    1.77
  -1  -4 -18   77.33    9.19
  -1   4 -18   73.93   10.06
  -1  -4 -19    4.44    2.62
   1   4  19    2.06    1.43
  -1  -4 -19    1.53    0.93
  -1   4 -19    2.33    2.86
  -1   4 -19    3.66    1.30
   1   4  20   21.19    5.43
  -1  -4 -20   31.85    6.46
  -1   4 -20   24.04    2.85
   1   4  20   29.28    3.00
  -1  -4 -20   24.65    3.03
  -1  -4 -20   23.73    2.70
   1   4  21  240.38   17.57
  -1  -4 -21  272.77   19.08
  -1  -4 -21  248.49    8.70
  -1   4 -21  246.06    9.12
  -1  -4 -21  270.21   10.00
   1   4  21  255.51    8.77
  -1  -4 -22   77.20    4.92
   1   4  22   82.20    5.09
  -1  -4 -22   85.02   10.87
  -1   4 -22   83.04    5.30
  -1  -4 -22   79.93    5.54
   1   4  22   81.09   10.36
  -1   4 -23  287.60   10.15
  -1  -4 -23  294.82    9.71
  -1  -4 -23  289.51   20.65
  -1  -4 -23  294.17   10.66
   1   4  23  282.67   19.35
   1   4  23  289.51    9.60
   1   4  24   72.71   10.00
  -1   4 -24   67.94    4.99
  -1  -4 -24   78.48    5.63
  -1  -4 -24   74.04   10.88
  -1  -4 -24   70.25    4.88
   1   4  24   71.26    4.87
  -1   4 -25  335.60   10.80
  -1  -4 -25  345.45   23.31
   1   4  25  324.98   10.46
  -1  -4 -25  340.62   11.66
  -1  -4 -25  319.11   10.53
  -1  -4 -26   70.76   10.77
  -1  -4 -26   78.87    5.24
  -1   4 -26   78.81    5.36
  -1  -4 -26   81.10    5.86
   1   4  26   81.47    5.29
  -1  -4 -27   19.67    2.82
  -1   4 -27   21.91    2.99
  -1  -4 -27   20.35    3.16
   1   4  27   19.54    2.68
  -1   4 -28   27.08    3.26
   1   4  28   30.24    3.33
  -1  -4 -28   31.96    3.65
  -1  -4 -28   34.19    3.58
  -1  -4 -29    8.90    1.96
  -1   4 -29    9.92    2.00
   1   4  29   11.83    2.16
  -1  -4 -29    9.76    2.15
  -1  -4 -30  104.85    6.14
   1   4  30  102.91    6.04
  -1  -4 -30   91.44    6.17
  -1   4 -30  108.71    6.22
  -1   4 -31  720.36   15.69
   1   4  31  731.98   15.93
  -1  -4 -31  724.50   16.01
  -1   4 -32   12.39    2.31
  -1  -4 -32   13.95    2.44
  -1  -4 -32    8.62    1.95
   1   4  32   10.62    2.04
  -1  -4 -33   96.49    5.81
   1   4  33   98.17    5.84
  -1   4 -33   91.05    5.51
  -1  -4 -34    9.93    1.94
  -1  -4 -34    7.72    1.73
   1   4  34   10.99    2.20
  -1   4 -34   11.30    2.07
  -1  -4 -35   25.89    3.02
   1   4  35   27.37    3.06
  -1  -4 -35   21.12    2.76
  -1   4 -35   27.55    2.94
  -1   4 -36   -0.09    1.02
  -1  -4 -36   -1.16    1.15
   1   4  36    0.32    0.89
  -1  -4 -36   -0.75    0.99
  -1   4 -37   17.91    2.24
  -1  -4 -37   21.82    2.58
   1   4  37   19.76    2.57
  -1  -4 -37   13.79    2.15
  -1   4 -38   16.36    2.12
  -1  -4 -38   15.96    2.25
   1   4  38   14.58    2.17
  -1  -4 -38   15.84    2.28
  -1  -4 -39   27.95    2.81
  -1  -4 -39   25.10    2.57
   1   4  39   26.70    2.75
  -1  -4 -40    3.06    1.09
   1   4  40    2.85    1.05
  -1  -4 -40    3.34    1.05
  -1  -4 -41    0.76    0.73
   1   4  41    1.16    0.81
  -1  -4 -41    1.66    0.81
  -1  -4 -42    2.59    0.97
   1   4  42    1.58    0.71
  -1  -4 -43    7.80    1.21
   1   4  43    5.30    1.03
  -1  -4 -44    0.00    0.59
   1   4  44    0.39    0.48
  -1   5  42    0.22    0.50
   1  -5 -42    0.79    0.50
  -1   5  41  116.53    4.34
   1  -5 -41  115.94    4.85
  -1   5  40   34.70    2.63
   1  -5 -40   31.52    2.72
  -1   5  39   30.02    2.59
   1  -5 -39   31.07    2.86
  -1   5  38   18.01    2.22
   1  -5 -38   16.27    2.31
   1  -5 -37   -0.51    0.91
  -1   5  37    2.31    1.19
   1  -5 -36    1.97    1.32
  -1   5  36    1.23    1.04
  -1   5  35  152.25    6.75
   1  -5 -35  150.36    7.08
   1  -5 -34    4.90    1.77
  -1   5  34    3.24    1.48
  -1   5  33   51.34    4.17
   1  -5 -33   55.68    4.60
   1  -5 -32  141.72    7.18
  -1   5  32  146.26    7.06
   1   5 -31    7.61    1.57
   1  -5 -31    8.77    2.21
  -1   5  31    7.42    2.06
   1  -5 -30   83.29    5.68
  -1   5  30   79.56    5.36
   1   5 -30   81.06    4.52
   1  -5 -29   29.21    3.53
  -1   5  29   26.99    3.30
  -1  -5  29   29.96    3.03
   1   5 -29   29.13    2.82
   1  -5 -28  190.97    8.61
  -1  -5  28  191.38    7.62
  -1   5  28  189.55    8.28
  -1   5  27  115.93    6.64
   1  -5 -27  122.38    6.84
  -1  -5  27  122.21    6.17
  -1   5  26   26.61    3.32
   1  -5 -26   27.26    3.29
  -1  -5  26   33.89    3.40
   1  -5 -25   59.96    4.83
  -1  -5  25   61.81    4.55
  -1   5  25   61.33    4.87
  -1  -5  24  306.91   10.30
  -1   5  24  316.13   10.85
   1  -5 -24  317.19   10.82
   1  -5 -23  163.26    7.75
  -1  -5  23  164.16    7.58
  -1   5  23  163.62    7.83
  -1  -5  23  161.25   16.19
  -1   5  22    2.16    2.72
  -1  -5  22    1.57    3.92
  -1   5  22    1.04    1.48
   1  -5 -22    1.02    1.23
  -1  -5  22    0.91    1.40
  -1   5  21  490.77   27.76
  -1   5  21  496.04   13.36
   1   5 -21  523.59   12.63
   1  -5 -21  497.78   13.26
  -1  -5  21  462.39   26.92
  -1  -5  21  493.07   13.46
   1   5 -20  377.98   10.57
   1  -5 -20  367.20   11.30
  -1   5  20  362.75   11.33
  -1   5  20  342.15   23.19
  -1  -5  20  364.20   11.50
  -1  -5  20  332.27   22.77
   1   5 -19  143.58    6.47
  -1   5  19  139.04    6.98
   1  -5 -19  143.30    7.01
  -1  -5  19  143.66   14.72
  -1  -5  19  141.05    7.18
  -1   5  19  132.37   14.35
   1   5 -18   40.05    3.38
  -1   5  18   33.12    7.09
  -1   5  18   35.39    3.47
  -1  -5  18   42.37    8.37
   1  -5 -18   35.30    3.47
  -1  -5  18   35.02    3.66
   1   5 -17   39.88    3.34
  -1  -5  17   38.10    3.68
  -1   5  17   40.77    7.93
   1  -5 -17   37.89    3.54
  -1   5  17   39.49    3.68
  -1  -5  17   32.30    7.09
   1   5 -16  367.33    9.98
  -1  -5  16  362.39   11.30
  -1   5  16  351.64   22.07
  -1   5  16  369.80   10.93
   1  -5 -16  367.79   10.80
  -1  -5  16  367.39   23.05
  -1   5  15  186.18   15.89
   1  -5 -15  207.66    7.95
  -1  -5  15  200.96   17.07
  -1   5  15  198.04    7.95
  -1  -5  15  197.70    8.36
  -1   5  14   69.71    4.72
  -1   5  14   70.83    9.64
  -1  -5  14   73.75    5.13
  -1  -5  14   70.99   10.07
  -1   5  13    8.47    3.39
  -1   5  13    9.79    1.83
  -1  -5  13    8.25    3.42
  -1  -5  13    9.99    2.16
  -1   5  12  151.54   13.64
  -1   5  12  157.69    6.87
  -1  -5  12  165.95    7.48
  -1  -5  12  158.15   14.87
  -1   5  11    0.01    1.51
  -1  -5  11   -3.76    2.99
  -1  -5  10   69.12    9.85
  -1   5  10   55.44    7.90
  -1   5   9   64.32    8.58
  -1   5   9   85.99   10.98
  -1  -5   9   92.31   11.09
  -1   5   8   -1.31    1.55
  -1   5   8    1.93    2.25
  -1  -5   8   -0.44    1.68
  -1   5   7   71.33    9.02
  -1  -5   7   90.22   10.83
  -1   5   7   90.40   11.00
  -1   5   6  177.56   13.75
  -1   5   6  219.93   16.79
  -1  -5   6  221.24   16.81
  -1   5   5   96.12    9.95
  -1   5   5  138.67   13.14
  -1  -5   5  131.54   12.75
  -1  -5   4   -0.62    1.99
  -1   5   4   -1.61    1.83
  -1   5   3  112.95   11.91
  -1  -5   3  119.83   12.00
  -1  -5   2   16.95    4.28
  -1   5   2   19.19    5.20
  -1   5   1   76.63    9.88
  -1  -5   1   73.44    9.47
  -1   5   0  435.33   23.10
  -1  -5   0  420.67   22.32
  -1  -5  -1   37.52    6.94
  -1   5  -1   37.40    6.93
  -1  -5  -2   14.61    4.88
  -1   5  -2   14.54    4.61
  -1  -5  -3    1.08    2.34
  -1   5  -3    2.16    2.65
  -1  -5  -4  279.25   18.36
  -1   5  -4  273.29   18.24
  -1   5  -5   38.56    7.10
  -1  -5  -5   43.14    7.27
  -1  -5  -6  131.74   12.92
  -1   5  -6  121.75   12.30
  -1  -5  -7  181.43   14.95
  -1   5  -7  164.47   14.40
  -1  -5  -8   67.67    9.57
  -1   5  -8   61.86    8.96
  -1  -5  -9  143.82   13.75
  -1   5  -9  145.08   13.64
  -1   5 -10  569.99   27.43
  -1   5 -11  450.98   12.26
  -1  -5 -11  461.73   13.00
  -1   5 -11  468.96   25.49
  -1  -5 -12   30.02    3.40
  -1   5 -12   26.42    2.96
  -1   5 -12   27.30    3.05
  -1   5 -12   27.00    6.23
  -1   5 -13  356.26   10.89
  -1   5 -13  370.21   23.01
  -1  -5 -13  361.58   11.58
  -1   5 -14  215.34    8.49
  -1  -5 -14  210.48    8.95
  -1   5 -14  222.80   17.87
  -1   5 -15   15.57    2.49
  -1  -5 -15   16.05    2.81
  -1   5 -15   16.73    5.23
  -1   5 -16   57.43    4.41
   1   5  16   55.84    3.94
  -1  -5 -16   51.20    4.60
  -1   5 -16   52.19    9.01
  -1   5 -17   21.44    2.86
   1   5  17   25.83    2.74
  -1  -5 -17   25.21    3.28
  -1   5 -17   19.81    5.76
  -1   5 -18  251.29    9.43
   1   5  18  263.55    8.73
  -1   5 -18  275.64   20.71
  -1  -5 -18  265.86   10.45
  -1  -5 -19  127.92    7.32
   1   5  19  132.88    6.30
  -1   5 -19  140.72   14.80
  -1   5 -19  124.22    6.69
   1   5  19  134.19   14.56
   1   5  20   12.08    4.41
  -1   5 -20   17.64    2.59
  -1  -5 -20   17.91    2.97
   1   5  20   15.12    2.11
  -1  -5 -21    0.23    1.37
   1   5  21    5.81    4.25
  -1   5 -21    2.47    1.31
   1   5  21    2.81    1.03
   1   5  22  106.31   12.60
  -1  -5 -22  123.28    7.28
  -1   5 -22  116.65    6.53
   1   5  22  116.54    6.08
   1   5  23   51.38    4.13
  -1  -5 -23   52.12    4.14
  -1   5 -23   49.78    4.36
   1   5  23   46.79    8.58
  -1  -5 -23   52.50    4.72
  -1  -5 -24   25.60    2.93
  -1  -5 -24   25.55    3.65
   1   5  24   25.39    2.94
  -1   5 -24   22.58    2.81
  -1   5 -25  124.80    6.74
  -1  -5 -25  138.72    6.60
   1   5  25  120.64    6.30
  -1  -5 -25  128.82    7.63
  -1  -5 -26    0.01    0.82
   1   5  26    0.52    0.70
  -1   5 -26   -0.09    0.94
  -1  -5 -26    2.26    1.75
  -1   5 -27    8.62    1.86
  -1  -5 -27    8.65    1.66
   1   5  27    6.83    1.70
  -1  -5 -27    9.27    2.35
  -1   5 -28   30.19    3.33
  -1  -5 -28   36.59    3.42
   1   5  28   33.72    3.42
  -1  -5 -28   33.55    3.93
  -1  -5 -29   33.27    3.37
  -1   5 -29   30.47    3.19
   1   5  29   30.37    3.16
  -1  -5 -29   26.87    3.45
  -1  -5 -30   29.56    3.51
  -1   5 -30   32.95    3.36
   1   5  30   30.14    3.11
  -1  -5 -30   32.71    3.27
  -1  -5 -31    1.33    1.31
  -1  -5 -31    0.38    0.80
  -1   5 -31    2.59    1.20
   1   5  31    1.54    1.14
  -1  -5 -32   20.44    2.56
  -1   5 -32   23.02    2.73
   1   5  32   22.14    2.73
  -1  -5 -32   20.67    2.95
  -1  -5 -33    8.46    1.65
   1   5  33    7.74    1.73
  -1  -5 -33   10.25    2.14
  -1   5 -33    6.79    1.48
  -1  -5 -34  141.78    6.22
  -1   5 -34  135.27    5.90
   1   5  34  138.79    6.15
  -1  -5 -34  146.37    7.03
  -1  -5 -35   36.20    3.14
  -1   5 -35   31.89    2.78
   1   5  35   30.72    2.87
  -1  -5 -35   33.94    3.40
  -1  -5 -36   17.42    2.13
  -1   5 -36   14.47    1.90
  -1  -5 -36   15.10    2.23
   1   5  36   17.89    2.17
  -1  -5 -37   17.04    2.08
  -1  -5 -37   17.79    2.32
   1   5  37   14.55    1.87
  -1   5 -37   16.70    1.91
  -1  -5 -38   78.71    4.43
   1   5  38   74.70    3.97
  -1  -5 -38   76.33    4.01
  -1  -5 -39   17.61    2.10
   1   5  39   16.65    1.87
  -1  -5 -39   14.63    1.70
  -1  -5 -40    0.64    0.55
   1   5  40    1.95    0.72
  -1  -5 -41   16.82    1.56
   1   5  41   17.74    1.65
  -1   6  39   -0.17    0.48
   1  -6 -39   -0.12    0.51
   1  -6 -38    7.38    1.17
  -1   6  38    8.03    1.23
   1  -6 -37   -0.63    0.61
   1  -6 -37    0.35    0.66
  -1   6  36   17.92    2.09
   1  -6 -36   17.06    2.22
  -1   6  35   77.29    4.38
   1  -6 -35   72.59    4.41
  -1   6  34   10.83    1.86
   1  -6 -34    7.39    1.50
  -1   6  33   27.92    2.82
   1  -6 -33   24.91    2.82
  -1   6  32    0.62    0.93
   1  -6 -32   -0.91    1.31
  -1   6  31    1.32    1.13
   1  -6 -31    0.59    0.96
  -1   6  30    2.31    1.37
   1  -6 -30    4.23    1.55
  -1   6  29   36.43    3.65
   1  -6 -29   38.60    3.83
  -1  -6  29   35.68    3.02
  -1   6  28  108.39    6.20
   1  -6 -28  116.25    6.53
  -1  -6  28  103.93    5.23
  -1   6  27    3.89    1.47
   1  -6 -27    0.92    1.13
  -1  -6  27    1.81    1.09
  -1   6  26    8.02    2.04
   1  -6 -26    6.43    1.75
  -1  -6  26    7.88    1.69
   1  -6 -25    0.00    1.24
  -1   6  25    0.82    1.23
  -1  -6  25    1.09    1.21
  -1   6  24   22.52    3.08
   1  -6 -24   20.52    2.96
  -1  -6  24   16.76    2.37
  -1   6  23   16.29    2.70
   1  -6 -23   17.78    2.79
  -1  -6  23   20.82    2.88
  -1   6  22   28.57    3.45
  -1  -6  22   27.72    3.35
   1  -6 -22   20.97    2.94
  -1   6  21   90.89    6.00
   1  -6 -21   92.60    6.00
  -1  -6  21   90.81    5.88
  -1   6  20  222.14    9.32
   1  -6 -20  249.01    9.78
  -1  -6  20  226.93    9.30
  -1   6  19   33.82    3.79
   1  -6 -19   36.16    3.84
  -1  -6  19   33.10    3.76
  -1   6  18   30.89    3.61
   1  -6 -18   28.47    3.29
  -1  -6  18   28.44    3.47
  -1   6  17   53.70    4.61
   1  -6 -17   58.65    4.76
  -1  -6  17   51.48    4.59
  -1   6  16  113.95   13.50
  -1   6  16  113.70    6.60
   1  -6 -16  119.68    6.69
  -1  -6  16  114.94    6.83
  -1  -6  16  105.20   13.07
  -1   6  15  109.53    6.44
   1  -6 -15  107.10    6.21
  -1  -6  15  103.89    6.45
  -1   6  15  104.03   13.85
  -1  -6  15  104.17   13.12
  -1   6  15   93.38   12.07
  -1   6  14   60.53    9.55
  -1   6  14   64.92    5.01
   1  -6 -14   67.35    4.84
  -1  -6  14   65.20    5.17
  -1   6  14   66.92   10.92
  -1  -6  14   64.46   10.35
  -1  -6  13   96.66   12.57
  -1   6  13  108.45   13.85
  -1   6  13   97.10    6.06
  -1  -6  13  101.08    6.29
  -1   6  13   90.53   11.62
  -1   6  12    5.41    4.05
  -1  -6  12   12.66    4.95
  -1   6  12    6.44    3.20
  -1   6  12    7.09    1.91
  -1  -6  12    7.20    1.76
  -1   6  11   79.96   10.67
  -1   6  11   84.20    5.60
  -1  -6  11   83.28    5.71
  -1   6  11   88.97   12.08
  -1  -6  11   79.13   11.30
  -1   6  10  113.38   12.53
  -1   6  10  112.57    6.42
  -1  -6  10  121.41    6.80
  -1   6  10  107.18   13.56
  -1  -6  10  112.08   13.58
  -1   6   9   22.65    6.45
  -1   6   9   19.42    5.25
  -1  -6   9   26.34    6.44
  -1   6   9   26.82    3.32
  -1  -6   9   24.85    3.21
  -1   6   8   53.67    8.78
  -1  -6   8   51.81    9.12
  -1   6   8   45.24    4.12
  -1  -6   8   50.99    4.44
  -1   6   8   51.68    9.10
  -1   6   7  137.94    6.97
  -1   6   7  128.47   13.02
  -1   6   7  124.60   14.04
  -1  -6   7  134.38    7.05
  -1  -6   7  129.27   14.26
  -1  -6   6   60.63    4.95
  -1   6   6   39.99    7.26
  -1   6   6   64.15    4.85
  -1   6   6   69.05   10.44
  -1  -6   6   63.03    4.87
  -1  -6   6   54.08    9.47
  -1   6   5   -2.38    2.96
  -1   6   5    0.08    2.35
  -1   6   5    0.38    0.91
  -1  -6   5   -0.67    1.55
  -1  -6   5    1.26    1.91
  -1  -6   5    3.91    1.88
  -1   6   4   48.32    7.72
  -1  -6   4   63.58    5.11
  -1   6   4   67.85    4.99
  -1   6   4   68.52   10.00
  -1  -6   4   72.79    5.15
  -1  -6   4   63.87    9.92
  -1  -6   3  100.53   12.45
  -1   6   3   76.96    9.71
  -1  -6   3  101.07    6.32
  -1   6   3  114.89   13.27
  -1  -6   3  114.46    6.43
  -1   6   3  112.49    6.32
  -1   6   2  173.27   14.63
  -1  -6   2  222.46   18.45
  -1  -6   2  220.08    9.23
  -1   6   2  217.56   17.99
  -1  -6   2  228.34    9.02
  -1   6   2  224.70    8.94
  -1  -6   1  260.58   19.90
  -1  -6   1  270.93   10.15
  -1   6   1  267.83    9.84
  -1   6   1  238.26   18.75
  -1  -6   1  263.37    9.64
  -1  -6   0    2.48    3.47
  -1   6   0    1.72    1.18
  -1  -6   0   -1.49    1.16
  -1   6   0    0.04    2.99
  -1   6  -1   -0.10    1.07
  -1  -6  -1   -0.20    1.02
  -1  -6  -1    0.26    1.68
  -1   6  -1   -3.91    3.03
  -1  -6  -2   59.91    9.71
  -1  -6  -2   60.27    5.17
  -1   6  -2   60.07    9.45
  -1   6  -2   62.60    4.83
  -1  -6  -3   33.41    7.28
  -1  -6  -3   39.28    4.03
  -1   6  -3   31.10    3.43
  -1   6  -3   30.02    6.56
  -1   6  -4  107.87    6.37
  -1  -6  -4  102.49    6.71
  -1   6  -4  120.76   13.52
  -1  -6  -4  109.66   12.88
  -1   6  -5    4.47    1.66
  -1   6  -5    8.24    3.68
  -1  -6  -5    1.69    1.61
  -1  -6  -5    5.89    2.07
  -1   6  -6  165.34    7.90
  -1  -6  -6  164.08   15.98
  -1  -6  -6  166.39    8.49
  -1   6  -6  161.04   15.79
  -1  -6  -7  148.60    7.80
  -1  -6  -7  142.79   15.08
  -1   6  -7  139.48    7.35
  -1   6  -7  134.61   14.32
  -1   6  -8   -1.20    1.42
  -1  -6  -8   -0.63    1.13
  -1   6  -8   -0.34    3.71
  -1   6  -9   14.18    4.48
  -1   6  -9   16.68    2.56
  -1  -6  -9   19.95    3.18
  -1   6 -10   13.27    2.41
  -1   6 -10   14.02    5.32
  -1  -6 -10   14.31    2.99
  -1   6 -11   60.32    5.04
  -1   6 -11   60.95    4.93
  -1  -6 -11   63.78    5.56
  -1   6 -11   69.87   11.01
  -1  -6 -12  183.17    9.18
  -1   6 -12  182.01    8.48
  -1   6 -13  331.10   11.33
  -1   6 -13  334.81   23.68
  -1  -6 -13  325.09   12.11
  -1   6 -14  518.20   13.90
  -1  -6 -14  490.83   14.80
  -1   6 -14  510.03   29.03
  -1   6 -15  255.27    9.95
   1   6  15  282.33    9.24
  -1  -6 -15  260.08   10.81
  -1   6 -15  257.07   20.79
  -1   6 -16    0.27    1.18
   1   6  16    3.34    1.23
  -1  -6 -16    2.74    2.12
  -1   6 -16    2.71    3.28
  -1   6 -17    5.89    1.74
   1   6  17    5.80    1.65
  -1  -6 -17    7.95    2.53
  -1   6 -18  357.02   11.55
   1   6  18  361.56   10.55
  -1  -6 -18  353.92   12.71
  -1   6 -19  490.08   13.52
   1   6  19  511.12   12.60
  -1  -6 -19  480.73   14.93
  -1   6 -20    5.27    1.77
   1   6  20    3.15    1.21
  -1  -6 -20    4.05    2.03
  -1   6 -21    1.92    1.22
   1   6  21    2.00    1.23
  -1  -6 -21    2.92    1.55
  -1   6 -22   19.30    2.69
   1   6  22   20.93    2.64
  -1  -6 -22   23.80    3.50
   1   6  23    0.98    0.86
  -1  -6 -23   -0.10    1.34
  -1   6 -23    1.35    1.43
   1   6  24  165.95    7.09
  -1  -6 -24  161.02    8.45
  -1   6 -24  158.73    7.42
  -1   6 -25   -1.14    1.28
  -1  -6 -25   -0.11    1.26
   1   6  25   -0.21    0.80
  -1   6 -26    1.49    1.19
   1   6  26    1.92    1.24
  -1   6 -27    3.86    1.30
  -1  -6 -27    6.19    2.15
   1   6  27    5.74    1.48
   1   6  28    0.02    0.88
  -1   6 -28    0.40    0.89
  -1  -6 -28    0.03    1.38
  -1   6 -29   40.26    3.37
   1   6  29   38.00    3.26
  -1  -6 -29   44.73    4.37
  -1   6 -30  110.69    5.39
   1   6  30  107.19    5.28
  -1  -6 -30  113.30    6.56
  -1   6 -31    5.51    1.49
   1   6  31    5.10    1.45
  -1  -6 -31    7.04    2.00
  -1   6 -32   43.39    3.17
  -1  -6 -32   47.26    4.03
   1   6  32   41.91    3.24
  -1   6 -33    2.41    0.92
   1   6  33    3.81    1.10
  -1  -6 -33    5.36    1.73
  -1   6 -34    6.07    1.07
   1   6  34    6.06    1.23
  -1   6 -35    1.46    0.66
   1   6  35    1.05    0.60
   1   6  36   13.35    1.58
  -1  -6 -36   13.20    1.85
   1   6  37    0.81    0.74
  -1  -6 -37   -0.21    0.74
   1   6  38   13.74    1.37
  -1  -6 -38   13.99    1.64
  -1   7  35    0.02    0.54
  -1   7  34   27.45    2.28
   1  -7 -34   31.06    2.31
  -1   7  33  113.87    4.83
   1  -7 -33  114.13    4.69
  -1   7  32   22.59    2.33
   1  -7 -32   22.46    2.24
   1  -7 -31    2.12    1.04
  -1   7  31   -0.65    0.91
   1  -7 -30    5.29    1.27
  -1   7  30    5.71    1.37
  -1   7  29   48.86    3.76
   1  -7 -29   45.69    3.60
  -1  -7  29   43.59    2.81
   1  -7 -28    2.63    1.17
  -1   7  28    4.77    1.45
  -1  -7  28    1.81    0.91
   1  -7 -27    1.86    1.09
  -1   7  27    1.01    0.93
  -1  -7  27   -0.10    0.62
  -1   7  26   32.15    3.30
   1  -7 -26   30.14    3.02
  -1  -7  26   30.37    2.77
  -1   7  25    0.39    1.14
   1  -7 -25   -0.34    0.86
  -1  -7  25    1.98    1.19
  -1   7  24    6.44    1.74
   1  -7 -24    4.07    1.28
  -1  -7  24    6.18    1.60
  -1   7  23    1.87    1.52
   1  -7 -23   -0.52    0.92
  -1  -7  23    0.35    1.00
  -1   7  22   42.38    4.08
   1  -7 -22   36.17    3.55
  -1  -7  22   34.77    3.46
  -1   7  21   13.67    2.46
   1  -7 -21   15.16    2.48
  -1  -7  21   11.35    2.00
  -1   7  20    7.76    1.91
   1  -7 -20    2.06    1.17
  -1  -7  20    5.23    1.79
   1  -7 -19    6.18    1.72
  -1   7  19    7.23    2.04
  -1  -7  19    5.59    1.74
  -1   7  18   19.21    2.82
   1  -7 -18   19.53    2.60
  -1  -7  18   17.27    2.61
   1  -7 -17    2.37    1.29
  -1   7  17    4.55    2.07
  -1  -7  17    1.98    1.25
  -1   7  16  325.72   11.36
  -1  -7  16  310.46   11.01
  -1   7  15   10.63    2.39
  -1  -7  15   11.27    2.40
  -1   7  14   24.63    3.33
  -1  -7  14   25.89    3.40
  -1   7  13   24.14    3.92
  -1  -7  13   13.08    2.66
  -1   7  12  830.84   18.10
  -1  -7  12  804.88   18.03
  -1   7  11  131.83    7.79
  -1  -7  11  117.02    6.96
  -1   7  10  149.47    7.80
  -1  -7  10  145.26    7.73
  -1   7   9  107.68    6.69
  -1  -7   9  106.13    6.61
  -1   7   8  205.17    9.09
  -1  -7   8  204.21    9.09
  -1   7   7   14.10    3.26
  -1  -7   7   15.84    2.87
  -1   7   6  193.64    8.80
  -1  -7   6  187.24    8.65
  -1  -7   5   97.63    6.45
  -1   7   5   99.39    6.28
  -1   7   4  439.99   13.14
  -1  -7   4  453.86   13.41
  -1  -7   3   25.70    3.64
  -1  -7   3   33.22    3.85
  -1   7   3   27.82    3.48
  -1   7   2  117.31    6.87
  -1  -7   2  115.11    7.33
  -1  -7   2  124.53    7.07
  -1   7   1   26.25    3.44
  -1  -7   1   22.84    3.45
  -1  -7   1   24.81    3.39
  -1   7   0   20.06    3.91
  -1  -7   0   17.47    3.13
  -1  -7   0   24.54    3.50
  -1  -7  -1  257.30   10.85
  -1  -7  -1  274.91   10.42
  -1   7  -1  268.03   10.38
  -1  -7  -2   65.81    5.48
  -1   7  -2   56.58    4.85
  -1  -7  -2   61.62    5.14
  -1   7  -3    0.26    1.03
  -1  -7  -3   -0.25    1.35
  -1  -7  -3    0.82    1.09
  -1  -7  -4    0.28    1.48
  -1   7  -4    0.41    1.03
  -1  -7  -4    2.07    1.60
  -1   7  -5   80.34    5.83
  -1  -7  -5   88.55    6.45
  -1   7  -6   96.16    6.39
  -1  -7  -6  104.04    7.12
  -1  -7  -6   80.94    5.56
  -1   7  -7  209.47    9.45
  -1  -7  -7  203.27    9.95
  -1   7  -8    0.68    1.06
  -1  -7  -8    3.20    1.52
  -1  -7  -9   88.72    6.40
  -1   7  -9   81.84    5.79
  -1   7  -9   77.70    5.86
  -1  -7 -10   37.83    4.50
  -1   7 -10   31.98    3.59
  -1  -7 -11   37.14    4.41
  -1   7 -11   32.53    3.72
  -1   7 -12  131.81    7.33
  -1  -7 -12  144.86    8.30
  -1   7 -13    0.99    1.32
  -1  -7 -13    2.53    1.75
  -1  -7 -14   -3.35    2.02
  -1   7 -14    1.50    1.29
  -1  -7 -15    5.28    2.16
  -1   7 -15    1.86    1.28
  -1  -7 -16  569.64   16.15
  -1   7 -16  564.91   14.41
  -1   7 -17  139.15    7.11
  -1  -7 -17  147.85    8.24
   1  -7  17  153.35    7.16
  -1   7 -18   59.28    4.57
  -1  -7 -18   56.50    5.25
   1   7  18   63.48    4.38
  -1   7 -19   13.53    2.36
   1   7  19   15.29    2.17
  -1  -7 -19   16.41    3.04
  -1  -7 -20  354.74   12.22
  -1   7 -20  351.06   10.84
   1   7  20  371.77   10.25
   1   7  21   25.63    2.75
  -1   7 -21   24.14    2.79
  -1  -7 -21   26.49    3.78
  -1   7 -22   73.68    4.84
   1   7  22   75.42    4.54
  -1  -7 -22   64.74    5.43
   1   7  23   52.57    3.74
  -1  -7 -23   46.86    4.53
  -1   7 -23   54.36    4.00
  -1   7 -24    3.33    1.12
  -1  -7 -24    0.54    1.26
   1   7  24    1.62    0.92
   1   7  25    0.73    0.70
  -1   7 -25    0.72    0.76
  -1  -7 -25    0.31    1.46
  -1   7 -26   74.36    4.24
  -1  -7 -26   74.51    5.28
   1   7  26   75.87    4.20
  -1   7 -27   63.15    3.73
  -1  -7 -27   63.43    4.68
   1   7  27   68.97    3.88
  -1   7 -28   15.42    1.82
   1   7  28   14.93    1.84
  -1  -7 -28   15.68    2.49
  -1   7 -29   41.28    2.76
  -1  -7 -29   41.08    3.62
   1   7  29   47.08    3.07
  -1   7 -30  102.60    4.04
  -1  -7 -30  109.89    5.53
   1   7  30  111.79    4.50
   1   7  31   10.55    1.40
  -1  -7 -31    9.78    1.81
  -1  -7 -32  133.28    5.55
   1   7  32  120.09    4.19
  -1  -7 -33    0.81    0.88
  -1  -7 -34   11.36    1.54
  -1  -7 -35    2.10    0.80
  -1   8  30   44.34    2.60
  -1   8  29   32.53    2.39
  -1   8  28   13.75    1.72
  -1   8  27    1.13    0.85
  -1  -8  27    0.63    0.53
  -1   8  26   44.83    3.24
  -1  -8  26   45.71    2.65
  -1   8  25    0.36    0.71
  -1  -8  25    0.24    0.58
  -1   8  24    0.52    0.80
  -1  -8  24    0.35    0.69
  -1   8  23    5.07    1.47
  -1  -8  23    6.76    1.49
  -1   8  22  125.52    5.87
  -1  -8  22  121.70    5.30
  -1   8  21   28.15    3.08
  -1  -8  21   26.58    2.74
  -1   8  20   95.81    5.41
  -1  -8  20   92.71    5.05
  -1   8  19   55.40    4.35
  -1  -8  19   50.10    3.89
  -1   8  18  194.83    7.88
  -1  -8  18  199.31    7.74
  -1   8  17  103.21    5.89
  -1  -8  17   93.85    5.51
  -1   8  16    6.99    1.92
  -1  -8  16    7.10    2.16
  -1   8  15    3.41    1.64
  -1  -8  15    1.91    1.19
  -1   8  14   39.66    3.96
  -1  -8  14   38.62    3.73
  -1   8  13   33.03    3.98
  -1  -8  13   29.78    3.35
  -1   8  12  162.53    7.98
  -1  -8  12  152.67    7.43
  -1   8  11  104.55    6.54
  -1  -8  11  100.91    6.04
  -1   8  10   30.69    3.51
  -1  -8  10   27.77    3.27
  -1   8   9    3.08    1.23
  -1  -8   9    3.27    1.41
  -1   8   8   -0.94    1.19
  -1  -8   8   -1.37    1.35
  -1   8   7   -0.15    1.30
  -1  -8   7   -0.99    1.40
  -1   8   6    4.99    3.21
  -1  -8   6    1.58    1.54
  -1   8   5  103.89    6.17
  -1  -8   5  109.00    6.45
  -1   8   4    3.70    3.19
  -1  -8   4    0.55    1.30
  -1   8   3    4.77    3.53
  -1  -8   3    1.07    1.35
  -1  -8   2  148.84    7.52
  -1   8   2  145.86    7.28
  -1  -8   1    0.54    1.49
  -1   8   1    1.82    2.11
  -1   8   0    0.88    1.12
  -1  -8   0    0.20    1.24
  -1   8  -1    9.64    2.12
  -1  -8  -1   10.94    2.44
  -1  -8  -1   14.87    2.59
  -1   8  -2  111.41    6.62
  -1  -8  -2  107.07    6.83
  -1  -8  -2   94.79    5.94
  -1  -8  -3   37.15    4.22
  -1   8  -3   35.04    3.68
  -1  -8  -3   33.96    3.62
  -1  -8  -4    2.08    1.26
  -1   8  -4   -0.23    1.29
  -1  -8  -4   -0.84    1.31
  -1   8  -5    7.71    1.89
  -1   8  -5    3.24    1.46
  -1  -8  -5    8.77    2.11
  -1  -8  -5    6.13    1.64
  -1   8  -6    4.75    1.59
  -1   8  -6    5.03    1.64
  -1  -8  -6    5.21    1.81
  -1  -8  -6    4.45    1.48
  -1   8  -7    5.99    1.62
  -1  -8  -7    5.43    2.55
  -1  -8  -7    2.14    1.08
  -1   8  -8  123.32    6.66
  -1  -8  -8  124.31    7.49
  -1  -8  -8  137.49    6.56
  -1   8  -9   -1.01    1.06
  -1  -8  -9    0.55    1.74
  -1  -8  -9   -0.04    0.78
  -1  -8 -10   18.49    2.95
  -1   8 -10   21.78    3.00
  -1   8 -11    4.80    1.65
  -1  -8 -11    5.54    2.11
  -1   8 -12   12.54    2.24
  -1  -8 -12   15.04    2.71
  -1   8 -13   21.89    2.74
  -1  -8 -13   19.76    3.75
  -1  -8 -14  223.16    9.45
  -1   8 -14  231.86    8.24
   1  -8  14  231.88    8.55
  -1   8 -15   73.04    4.69
  -1  -8 -15   83.73    5.98
   1  -8  15   79.27    4.92
  -1   8 -16   27.51    2.85
  -1  -8 -16   27.16    3.53
   1  -8  16   28.10    2.83
  -1   8 -17   98.37    5.09
  -1  -8 -17   99.74    6.25
   1  -8  17  111.30    5.38
  -1   8 -18    3.67    1.15
  -1  -8 -18    5.72    1.97
  -1   8 -19   53.16    3.54
  -1  -8 -19   49.30    4.28
  -1   8 -20   38.49    2.98
  -1  -8 -20   38.17    3.73
  -1   8 -21   -0.26    0.68
  -1  -8 -21    0.75    1.20
  -1   8 -22   74.96    3.78
  -1  -8 -22   74.12    4.83
  -1  -8 -23  164.87    6.92
  -1   8 -23  166.65    5.33
  -1  -8 -24    0.81    0.90
  -1  -8 -25   10.01    1.82
  -1  -8 -26    0.75    0.94
  -1  -8 -27    1.74    0.98
  -1  -8 -28   10.74    1.56
  -1  -8 -29   13.79    1.68
  -1  -8 -30   49.27    2.83
  -1   9  23    2.70    0.78
  -1   9  22   15.61    1.62
  -1   9  21  178.58    5.50
  -1  -9  21  175.95    4.84
  -1   9  20   19.42    1.98
  -1  -9  20   19.19    1.75
  -1  -9  19   44.63    2.78
  -1   9  19   39.24    2.79
  -1   9  18    8.31    1.55
  -1  -9  18    9.65    1.46
  -1   9  17   39.89    2.99
  -1  -9  17   39.18    2.81
  -1   9  16    2.57    1.12
  -1  -9  16    1.35    0.90
  -1   9  15   24.48    2.50
  -1  -9  15   25.86    2.59
  -1   9  14   45.07    3.41
  -1  -9  14   47.76    3.42
  -1   9  13   74.37    4.47
  -1  -9  13   75.05    4.30
  -1   9  12   58.92    3.93
  -1  -9  12   62.23    4.01
  -1   9  11    0.99    1.50
  -1  -9  11    0.51    0.86
  -1   9  10    4.32    1.60
  -1  -9  10   -0.69    1.03
  -1   9   9   39.41    3.33
  -1  -9   9   41.78    3.45
  -1   9   8   11.45    2.05
  -1  -9   8    7.43    1.67
  -1   9   7    9.42    1.97
  -1  -9   7    8.78    1.71
  -1   9   6    1.90    1.27
  -1  -9   6    1.73    1.00
  -1   9   5    0.85    1.17
  -1  -9   5    2.86    1.26
  -1   9   4    9.80    4.00
  -1  -9   4    7.98    1.90
  -1   9   3  235.18    8.14
  -1  -9   3  260.65    8.59
  -1   9   2   12.02    2.54
  -1  -9   2    7.42    1.79
  -1   9   1   29.93    2.87
  -1   9   1   31.09    3.12
  -1  -9   1   37.39    3.28
  -1   9   0  154.69    6.34
  -1   9   0  157.04    6.82
  -1  -9   0  173.28    6.90
  -1   9  -1    1.29    1.33
  -1  -9  -1    2.63    1.26
  -1   9  -2   12.85    1.93
  -1  -9  -2   14.15    2.20
  -1  -9  -3  125.95    5.71
  -1   9  -3  127.35    5.62
  -1   9  -4   38.02    3.09
  -1  -9  -4   36.40    3.05
  -1  -9  -5   46.67    3.40
  -1   9  -5   44.79    3.32
  -1   9  -6   12.36    2.01
  -1  -9  -6   11.88    1.79
  -1   9  -7    8.29    1.54
  -1  -9  -7    6.39    1.20
  -1   9  -8    0.33    0.62
  -1  -9  -8   -0.78    0.75
   1  -9   8    0.65    1.20
  -1   9  -9    2.65    0.89
   1  -9   9    4.32    1.50
  -1  -9 -10   26.53    2.93
   1  -9  10   27.35    2.63
  -1   9 -10   25.93    2.37
  -1   9 -11   26.90    2.38
  -1  -9 -11   22.39    2.68
   1  -9  11   27.46    2.62
  -1  -9 -12   26.25    2.85
  -1   9 -12   29.99    2.38
   1  -9  12   31.94    2.72
  -1   9 -13   53.89    3.05
  -1  -9 -13   50.64    3.84
   1  -9  13   56.25    3.42
  -1   9 -14    2.75    0.79
  -1  -9 -14    0.50    1.00
  -1   9 -15   29.55    2.10
   1  -9  15   33.87    2.41
  -1  -9 -15   34.09    3.01
  -1  -9 -16   23.18    2.46
   1  -9  16   21.18    1.87
  -1  -9 -17   -0.70    0.95
  -1  -9 -18    1.28    0.85
  -1  -9 -19    2.78    1.12
  -1  -9 -20    2.33    0.90
  -1  -9 -21    2.31    0.82
  -1  -9 -22   16.74    1.70
  -1 -10   9    3.02    0.71
  -1 -10   8   14.37    1.39
   1 -10  -8   15.13    1.50
  -1 -10   7    1.87    0.70
   1 -10  -7    1.71    0.72
  -1 -10   6   97.59    3.62
   1 -10  -6   97.08    3.84
  -1 -10   5    3.95    0.90
   1 -10  -5    4.00    0.99
  -1 -10   4   22.64    1.81
   1 -10  -4   24.15    2.00
  -1 -10   3   27.36    1.95
   1 -10  -3   29.91    2.27
  -1 -10   2   36.83    2.25
   1 -10  -2   40.15    2.63
  -1 -10   1   43.90    2.40
   1 -10  -1   44.69    2.77
  -1 -10   0    9.32    1.14
   1 -10   0   10.11    1.47
   1 -10   1    2.57    0.93
   1 -10   2    2.68    0.92
   1 -10   3    3.74    0.90
   1 -10   4    9.54    1.35
   1 -10   5    9.24    1.20
   1 -10   6    0.94    0.57
   1 -10   7    0.77    0.56
   2   0 -46    0.51    0.38
   2   0 -45    0.54    0.58
   2   0 -44    0.28    0.52
   2   0 -43   -0.73    0.67
   2   0 -42   11.69    1.64
   2   0 -41    1.28    0.93
   2   0 -40    7.50    1.53
   2   0 -39   -0.29    0.94
   2   0 -38    1.97    1.13
   2   0 -37   -0.84    1.08
   2   0 -36   10.39    2.06
  -2   0  36   11.06    1.92
   2   0 -35    0.62    1.10
  -2   0  35    0.71    1.06
  -2   0  34   47.82    3.91
   2   0 -34   47.62    4.05
   2   0 -33    0.97    1.21
  -2   0  33    0.73    0.79
  -2   0  33   -0.53    0.95
  -2   0  32   63.34    4.56
  -2   0  32   65.05    4.37
   2   0 -32   64.14    4.73
   2   0 -31    1.44    1.33
  -2   0  31   -0.33    0.96
  -2   0  31   -1.19    1.04
   2   0 -30   14.26    2.37
  -2   0  30   16.11    2.47
  -2   0  30   13.98    2.16
   2   0 -29   -0.54    0.91
  -2   0  29    0.03    0.85
  -2   0  29   -0.02    0.73
   2   0 -28   17.24    2.60
  -2   0  28   18.05    5.74
  -2   0  28   15.09    2.50
  -2   0  28   17.06    2.39
   2   0 -27    0.22    1.04
  -2   0  27    2.10    2.94
  -2   0  27   -0.04    1.15
  -2   0  27    0.20    1.02
  -2   0  26   22.09    2.86
  -2   0  26   20.48    6.01
  -2   0  26   22.24    3.06
  -2   0  25   -1.51    3.88
  -2   0  25   -1.37    1.15
  -2   0  25   -0.07    0.76
  -2   0  24   86.81   11.84
  -2   0  24   78.67    4.94
  -2   0  24   78.24    5.15
  -2   0  23   -0.48    0.96
  -2   0  23   -2.73    3.05
  -2   0  23   -0.15    1.06
  -2   0  22   36.83    3.34
  -2   0  22   32.87    6.81
  -2   0  22   40.76    3.68
  -2   0  21   -0.92    2.23
  -2   0  21    1.83    1.38
  -2   0  21    1.31    1.03
  -2   0  20  573.59   27.63
  -2   0  19    1.16    2.02
  -2   0  18    1.31    1.97
  -2   0  17    8.66    3.94
  -2   0  16 1379.81   39.71
  -2   0  15   -1.18    2.42
  -2   0  14   56.65    7.86
  -2   0  13   -1.04    2.45
  -2   0  12  156.03   12.17
  -2   0  11    0.52    2.08
  -2   0  10  133.22   10.52
  -2   0   9    1.46    1.98
  -2   0   8    3.71    2.37
  -2   0   7    1.59    1.28
  -2   0   6  182.60   10.99
  -2   0   5    0.28    0.90
  -2   0   4  356.29   14.46
  -2   0   3   -0.27    0.91
  -2   0   2  278.74   12.08
  -2   0   1    0.76    1.10
  -2   0   1    1.30    0.94
  -2   0   0   17.81    2.77
  -2   0   0   21.45    3.22
  -2   0  -1    2.30    1.20
  -2   0  -2  815.34   19.90
  -2   0  -3    0.05    0.95
  -2   0  -4  344.33   18.42
  -2   0  -5    1.83    1.96
  -2   0  -6    1.84    2.66
  -2   0  -7    0.71    1.88
  -2   0  -8   36.12    5.98
  -2   0  -9   -0.90    2.49
  -2   0 -10  110.00   11.16
  -2   0 -11    1.31    2.83
  -2   0 -12  949.16   33.00
  -2   0 -13    2.10    1.90
  -2   0 -14   18.94    5.16
  -2   0 -15    1.82    2.79
  -2   0 -16   34.66    7.08
  -2   0 -17   -1.59    2.47
  -2   0 -18 1255.74   42.18
  -2   0 -19    1.06    3.10
  -2   0 -20   11.49    4.89
  -2   0 -20    7.99    1.79
  -2   0 -21   -0.80    0.89
  -2   0 -21    0.29    0.97
  -2   0 -22   33.72    7.96
  -2   0 -22   29.75    2.98
  -2   0 -22   26.48    3.03
  -2   0 -23    0.64    0.80
  -2   0 -23    0.65    1.39
  -2   0 -23   -1.71    2.31
  -2   0 -24   74.08    5.25
  -2   0 -24   69.85    4.78
  -2   0 -24   84.28   12.28
  -2   0 -25    0.51    0.93
  -2   0 -25   -0.38    0.96
  -2   0 -25   -1.46    2.63
  -2   0 -26   65.40    4.70
  -2   0 -26   69.12   11.17
  -2   0 -26   68.53    5.21
  -2   0 -27   -3.82    3.87
  -2   0 -27   -0.73    0.94
  -2   0 -27    0.25    0.99
  -2   0 -28    1.85    0.94
  -2   0 -28    0.72    0.98
  -2   0 -29    1.53    1.20
  -2   0 -29   -0.21    1.05
  -2   0 -30  159.75    7.96
  -2   0 -30  156.67    7.48
  -2   0 -31   -1.23    1.43
  -2   0 -32  160.30    7.81
  -2   0 -33   -0.11    1.40
  -2   0 -34   20.01    2.92
  -2   0 -35   -0.57    1.15
  -2   0 -36  199.98    7.98
  -2   0 -37    0.23    1.03
  -2   0 -38   32.41    3.03
  -2   0 -39    0.39    1.08
  -2   0 -40    1.63    0.97
  -2   0 -41   -0.86    0.63
  -2   0 -42    9.26    1.34
  -2   0 -43   -0.19    0.42
  -2   0 -44   28.21    1.82
   2   0  44   34.09    2.18
   2  -1 -45    0.93    0.61
   2   1 -45   -0.24    0.55
   2  -1 -44   27.47    2.27
   2  -1 -44   30.27    2.05
   2   1 -44   33.54    2.36
   2   1 -43    1.37    0.75
   2  -1 -43    1.10    0.59
   2   1 -42   11.31    1.69
   2  -1 -42    8.28    1.38
   2  -1 -41    0.79    0.69
   2   1 -41    2.22    0.96
   2  -1 -40   75.09    4.22
   2   1 -40   79.94    4.49
   2  -1 -39   38.52    3.18
   2   1 -39   38.46    3.36
   2  -1 -38    8.48    1.59
   2   1 -38   12.10    2.10
   2  -1 -37    1.37    1.10
   2   1 -37    1.75    1.18
   2  -1 -36   17.01    2.33
   2   1 -36   17.72    2.51
   2   1 -35   23.12    2.94
  -2   1  35   23.86    2.97
   2  -1 -35   26.29    2.93
   2  -1 -34    2.95    1.23
   2   1 -34    2.38    1.20
  -2   1  34    4.40    1.58
   2  -1 -33    0.15    0.92
   2   1 -33    1.74    1.41
  -2   1  33   -0.16    1.00
  -2  -1  33    1.22    1.05
  -2  -1  32  172.07    7.10
  -2  -1  32  170.35    6.99
  -2   1  32  154.40    7.52
   2  -1 -32  157.95    7.17
   2   1 -32  159.37    7.58
  -2   1  31   25.57    3.14
  -2  -1  31   27.83    2.93
  -2  -1  31   27.82    2.96
   2  -1 -31   27.52    3.08
   2   1 -31   25.35    3.18
   2  -1 -30    8.59    1.86
   2   1 -30    9.35    1.99
  -2   1  30    7.93    1.77
  -2  -1  30    8.70    1.68
  -2  -1  30   10.31    1.92
   2  -1 -29    1.42    1.12
  -2   1  29    1.80    1.19
  -2  -1  29   -0.14    0.76
  -2   1  29   -1.55    0.92
  -2  -1  29   -1.24    0.97
   2  -1 -28    1.01    0.85
  -2   1  28   -0.17    1.07
  -2  -1  28    1.70    0.80
  -2   1  28   -0.23    0.96
  -2  -1  28   -0.75    1.06
  -2   1  27   98.67    6.08
  -2   1  27   88.52    5.38
  -2   1  27  102.39   13.24
  -2  -1  27   92.99   12.62
  -2  -1  27   90.59    5.41
  -2  -1  27   93.48    5.48
   2  -1 -27   93.83    5.46
  -2   1  26  202.07   18.23
  -2   1  26  204.01    8.65
  -2  -1  26  197.90   18.13
  -2  -1  26  195.15    7.92
  -2   1  26  199.97    8.05
  -2  -1  26  204.23    8.13
   2  -1 -26  206.59    7.93
  -2   1  25   30.01    7.02
  -2   1  25   30.10    3.41
  -2  -1  25   33.70    7.38
  -2  -1  25   27.08    2.98
  -2   1  25   31.28    3.25
  -2  -1  25   30.07    3.29
   2  -1 -25   27.51    2.92
  -2  -1  24   59.56    4.38
  -2   1  24   57.07    4.58
  -2   1  24   54.79    9.78
  -2  -1  24   59.24    9.86
  -2   1  24   53.59    4.14
  -2  -1  24   57.69    4.26
   2  -1 -24   59.81    4.20
  -2   1  23    9.74    3.89
   2  -1 -23   16.85    2.27
  -2   1  23   12.70    2.27
  -2  -1  23   16.52    2.40
  -2   1  23   13.71    2.25
  -2  -1  23   13.90    2.28
  -2  -1  23   18.90    5.56
  -2  -1  22  124.66    6.25
  -2   1  22  134.71   13.98
  -2   1  22  131.85    6.67
  -2  -1  22  129.93   13.81
  -2   1  22  124.73    6.22
  -2  -1  22  134.71    6.50
  -2   1  21  271.83   19.67
  -2   1  21  280.51    9.53
  -2  -1  21  271.22    9.11
  -2   1  21  262.00    8.81
  -2  -1  21  268.93    9.14
  -2  -1  21  257.57   19.31
  -2   1  20   22.84    5.76
   2   1 -20   25.19    2.94
  -2  -1  20   19.80    5.55
  -2   1  20   20.62    2.53
  -2  -1  20   24.23    2.76
  -2   1  20   21.24    2.65
  -2  -1  20   20.64    2.55
  -2   1  19   11.01    4.32
  -2  -1  19    5.72    3.90
  -2   1  18   21.35    5.36
  -2  -1  18   17.90    5.37
  -2   1  17  288.62   18.66
  -2  -1  17  285.05   18.68
  -2  -1  16    3.90    3.21
  -2   1  16    1.87    2.91
  -2  -1  15   -1.14    1.59
  -2   1  15    0.01    1.60
  -2   1  14  166.89   13.30
  -2  -1  14  187.20   14.01
  -2   1  13  322.29   17.98
  -2  -1  13  384.75   19.84
  -2  -1  12   16.89    4.21
  -2   1  12   14.41    4.00
  -2   1  11    7.89    2.92
  -2  -1  11   15.79    4.49
  -2  -1  10  575.53   22.80
  -2   1  10  623.48   19.68
  -2   1   9    1.33    1.59
  -2  -1   9    0.70    2.11
  -2   1   9    3.03    1.96
  -2   1   8   86.20    7.97
  -2  -1   8   84.43    8.55
  -2   1   7  201.14   11.77
  -2  -1   7  207.28   12.93
  -2   1   6  382.56   15.57
  -2  -1   6  386.50   17.25
  -2  -1   5  199.88   12.19
  -2   1   5  211.17   11.18
  -2  -1   4   99.04    8.36
  -2   1   4   99.02    7.66
  -2   1   3   26.62    3.63
  -2  -1   3   21.12    3.89
  -2   1   3   19.43    3.43
  -2   1   2   13.75    2.59
  -2  -1   2    7.90    2.49
  -2   1   2    7.18    2.27
  -2   1   1   11.30    2.72
  -2  -1   1   10.45    2.69
  -2   1   0  369.17   15.43
  -2  -1   0  354.37   14.21
  -2  -1  -1   10.88    2.42
  -2   1  -1   15.53    3.38
  -2   1  -2  528.12   19.35
  -2  -1  -2  663.16   18.04
  -2  -1  -3   41.49    4.49
  -2   1  -3   30.54    4.80
  -2  -1  -4  101.76    9.86
  -2   1  -4   67.49    7.05
  -2   1  -5  195.60   12.33
  -2  -1  -5  267.76   16.16
  -2   1  -6   29.67    6.25
  -2  -1  -6   33.45    5.93
  -2   1  -6   22.23    4.28
  -2   1  -7  101.38   10.63
  -2  -1  -7  120.77   11.30
  -2   1  -7   93.28    8.74
  -2  -1  -8  742.65   27.87
  -2   1  -8  728.17   28.15
  -2  -1  -9  140.04   12.27
  -2   1  -9  147.21   12.73
  -2   1  -9  150.71   11.70
  -2   1 -10   97.51   10.45
  -2  -1 -10   99.62   10.43
  -2   1 -10   98.57    9.81
  -2   1 -11  541.40   25.22
  -2  -1 -11  537.99   24.43
  -2   1 -12  130.20   12.64
  -2  -1 -12  126.01   12.11
  -2   1 -13   16.75    5.08
  -2  -1 -13   11.32    3.76
  -2   1 -14   84.46   10.44
  -2  -1 -14   79.56   10.15
  -2   1 -15  178.29   15.35
  -2  -1 -15  157.83   14.29
  -2   1 -16  164.10   14.98
  -2  -1 -16  145.34   14.01
  -2  -1 -17   -1.45    2.12
  -2   1 -17   -0.60    2.30
  -2  -1 -18  244.53   18.77
  -2   1 -18  234.93   18.52
  -2  -1 -19  141.89   14.92
  -2  -1 -19  116.59    6.21
  -2   1 -19  137.67   14.34
  -2   1 -20   86.43    5.34
  -2  -1 -20   87.74    5.34
  -2  -1 -20   90.69   12.18
  -2   1 -20   91.86   12.07
  -2   1 -20   89.09    5.25
  -2   1 -21    1.46    0.91
  -2  -1 -21    1.97    1.28
  -2  -1 -21    0.79    0.58
  -2   1 -21    2.11    1.10
  -2   1 -21    0.78    3.34
  -2   1 -22    8.02    1.46
  -2  -1 -22    6.86    1.75
  -2   1 -22    8.95    1.97
  -2  -1 -22    7.36    1.55
  -2  -1 -22    4.78    3.45
  -2   1 -22   12.73    5.42
  -2   1 -23    5.20    1.39
  -2  -1 -23    5.89    1.74
  -2   1 -23    9.65    4.22
  -2  -1 -23    7.49    4.24
  -2  -1 -23    6.14    1.60
  -2   1 -23    6.61    1.64
  -2  -1 -24  118.22    6.70
  -2   1 -24  117.30    6.35
  -2   1 -24  128.65    7.00
  -2  -1 -24  131.12   15.50
  -2   1 -24  124.11   15.27
  -2   1 -25   23.83    3.18
  -2   1 -25   19.14    6.70
  -2   1 -25   19.64    2.90
  -2  -1 -25   18.92    2.79
  -2  -1 -25   28.13    6.95
  -2  -1 -26   30.28    3.60
  -2   1 -26   31.33    3.43
  -2   1 -26   47.38    9.79
  -2  -1 -26   34.82    7.95
  -2   1 -26   33.73    3.60
  -2   1 -27    0.31    1.13
  -2  -1 -27   -0.44    1.01
  -2   1 -27    0.26    1.01
  -2   1 -28   25.57    3.28
  -2   1 -28   30.17    3.36
  -2  -1 -28   34.25    3.81
  -2   1 -29  123.36    6.71
  -2  -1 -29  111.86    6.67
  -2  -1 -30  144.20    7.48
  -2   1 -30  146.65    7.40
  -2  -1 -31   -0.16    1.12
  -2   1 -31   -0.84    1.29
  -2   1 -31    0.36    0.96
  -2  -1 -32    9.24    2.28
  -2   1 -32    4.17    1.43
  -2   1 -32    6.67    1.84
  -2   1 -33    0.42    1.08
  -2  -1 -33    1.62    1.47
  -2   1 -33    1.00    1.19
  -2  -1 -34  501.79   13.19
  -2   1 -34  528.72   13.27
  -2  -1 -35   79.06    5.20
  -2   1 -35   72.27    4.86
  -2  -1 -36  120.67    6.20
  -2   1 -36  102.96    5.56
  -2  -1 -37   -2.11    1.28
  -2   1 -37    0.95    0.76
  -2  -1 -38    4.68    1.65
  -2   1 -38    3.17    1.14
  -2  -1 -39   41.94    3.43
  -2   1 -39   42.30    3.05
  -2  -1 -40   12.97    1.94
  -2   1 -40   10.77    1.45
   2   1  40   13.89    1.86
  -2  -1 -41    0.37    0.79
   2   1  41   -0.02    0.58
  -2   1 -41    2.06    0.76
  -2  -1 -42   10.72    1.57
   2   1  42   13.75    1.56
  -2  -1 -43    2.75    0.88
   2   1  43    1.27    0.57
  -2  -1 -44    6.69    1.06
   2   2 -45    0.42    0.43
   2   2 -44    1.63    0.68
   2  -2 -44   -0.07    0.51
   2  -2 -43   48.83    2.96
   2   2 -43   60.63    3.19
   2   2 -42    0.43    0.68
   2  -2 -42    1.81    0.90
   2   2 -41    4.22    1.17
   2  -2 -41    4.70    1.21
   2  -2 -41    2.71    0.75
   2   2 -40    5.26    1.27
   2  -2 -40    9.13    1.68
   2  -2 -40    6.24    1.19
   2  -2 -39   23.93    2.28
   2   2 -39   26.47    2.72
   2  -2 -38   94.36    4.57
   2   2 -38   97.40    5.21
   2  -2 -37  292.03    8.35
   2   2 -37  296.62    9.37
   2  -2 -36  433.37   10.52
   2   2 -36  444.69   11.62
   2  -2 -35   63.27    4.21
   2   2 -35   65.44    4.70
   2  -2 -34    6.19    1.62
   2   2 -34    7.89    2.06
  -2  -2  34    5.86    1.48
  -2   2  33  388.36   12.04
  -2  -2  33  394.27   10.24
   2  -2 -33  386.93   10.55
   2   2 -33  388.01   11.50
  -2   2  32   73.21    5.39
  -2  -2  32   81.36    4.82
   2  -2 -32   78.41    4.91
   2   2 -32   80.36    5.44
   2  -2 -31    1.77    1.19
  -2  -2  31    2.57    1.37
  -2   2  31    1.63    1.36
  -2  -2  30   42.26    3.68
  -2   2  30   40.89    4.20
   2  -2 -30   42.60    3.61
  -2   2  29   64.23    5.13
  -2  -2  29   62.72    4.48
   2  -2 -29   69.45    4.59
   2  -2 -28   17.59    2.37
  -2   2  28   16.00    2.66
  -2  -2  28   16.74    2.38
   2  -2 -27    4.94    1.33
  -2   2  27    6.43    1.92
  -2  -2  27    4.68    1.43
   2  -2 -26   15.06    2.37
  -2   2  26   13.46    2.57
  -2  -2  26   15.60    2.31
  -2  -2  26   20.76    6.68
  -2  -2  26   12.14    2.22
  -2   2  26   17.62    5.70
   2  -2 -25    3.79    1.29
  -2  -2  25    0.45    0.82
  -2   2  25    2.35    1.45
  -2  -2  25    3.00    2.65
  -2  -2  25    0.79    0.99
  -2   2  25   -0.30    2.59
  -2   2  24   19.41    2.85
  -2  -2  24   24.15    2.76
  -2  -2  24   15.61    5.17
  -2  -2  24   19.50    2.69
  -2   2  24   24.13    6.84
  -2   2  23  258.89    9.75
  -2  -2  23  258.42    8.82
  -2  -2  23  263.12   20.56
  -2  -2  23  260.91    9.42
  -2   2  23  256.16   19.78
  -2  -2  22    0.22    1.05
  -2   2  22    0.91    1.38
   2   2 -22    0.23    0.89
  -2  -2  22   -2.73    3.41
  -2  -2  22   -0.61    0.92
  -2   2  22    1.53    2.71
  -2   2  21    8.72    1.98
  -2  -2  21   10.29    1.96
  -2  -2  21    5.36    2.95
   2   2 -21    9.83    1.93
  -2  -2  21    6.73    1.73
  -2   2  21   14.33    4.95
  -2   2  20   -0.52    0.85
  -2  -2  20    0.57    0.70
  -2  -2  20    0.72    2.77
  -2   2  20    0.86    0.98
  -2  -2  20   -1.87    0.97
   2   2 -20    2.30    1.27
  -2   2  20   -1.89    1.92
  -2  -2  19    0.12    0.77
   2   2 -19   -0.07    0.79
  -2   2  19    0.14    0.87
  -2  -2  19    2.39    2.27
  -2   2  19    0.31    0.84
  -2  -2  19    0.63    1.27
  -2   2  19   -0.85    2.51
   2   2 -18  118.78    6.08
  -2   2  18  127.36   12.70
  -2   2  18  138.29    6.57
  -2  -2  18  141.14   14.02
  -2   2  18  139.07    6.43
  -2  -2  18  143.07    6.78
  -2  -2  17   19.12    5.42
  -2   2  17   17.63    4.62
  -2   2  16    8.52    2.97
  -2  -2  16    4.76    3.29
  -2   2  16    3.59    2.13
  -2  -2  15  226.49   16.70
  -2   2  15  181.86   14.17
  -2   2  15  218.36   14.65
  -2   2  14   10.57    3.04
  -2  -2  14    8.80    3.47
  -2   2  14    7.52    3.16
  -2   2  13   17.56    4.10
  -2  -2  13   18.86    4.91
  -2   2  13   18.06    4.55
  -2   2  12  113.56   10.53
  -2  -2  12  127.02   12.02
  -2   2  12  106.92    9.84
  -2   2  11  118.69   10.48
  -2  -2  11  139.44   12.36
  -2   2  11  109.51    9.82
  -2   2  10   68.27    7.73
  -2  -2  10   87.96    9.64
  -2   2  10   65.64    7.53
  -2   2   9   40.72    5.82
  -2   2   9   50.19    6.52
  -2   2   8  134.16   10.27
  -2  -2   8  159.84   12.71
  -2   2   8  136.99   10.87
  -2  -2   7   16.33    3.94
  -2   2   7    9.60    2.72
  -2   2   6    0.63    1.91
  -2  -2   6    0.92    1.69
  -2   2   6    0.43    1.29
  -2  -2   5 1427.24   35.87
  -2   2   5 1440.66   34.50
  -2  -2   4   18.48    4.26
  -2   2   4   22.51    4.39
  -2  -2   3  477.87   20.02
  -2   2   3  450.62   19.29
  -2   2   2  395.68   18.05
  -2  -2   2  415.25   18.44
  -2   2   1 1004.84   29.15
  -2  -2   1 1025.47   28.43
  -2   2   0  110.37    9.74
  -2  -2   0  106.48    8.96
  -2   2  -1  575.33   22.15
  -2  -2  -1  509.69   19.07
  -2   2  -2  717.75   25.18
  -2  -2  -2  549.02   19.57
  -2   2  -3  293.22   16.23
  -2  -2  -3  215.59   12.02
  -2  -2  -4  409.61   19.39
  -2   2  -4  413.34   19.70
  -2  -2  -4  377.40   15.59
  -2   2  -5  137.16   11.64
  -2  -2  -5  127.38    8.97
  -2  -2  -5  134.19   11.29
  -2  -2  -6   18.39    4.71
  -2  -2  -6   15.69    3.15
  -2   2  -6   21.15    4.75
  -2  -2  -7   55.44    5.85
  -2  -2  -7   52.05    7.30
  -2   2  -7   61.15    7.88
  -2  -2  -8  216.04   15.02
  -2   2  -8  216.41   15.12
  -2  -2  -9   18.75    5.06
  -2   2  -9   18.08    4.51
  -2   2 -10   50.88    7.77
  -2  -2 -10   48.85    7.13
  -2   2 -10   45.25    7.06
  -2   2 -11  147.91   13.27
  -2   2 -11  133.74   12.37
  -2  -2 -11  145.00   12.86
  -2   2 -12   14.60    4.82
  -2  -2 -12   14.08    4.78
  -2   2 -12   17.51    4.83
  -2   2 -13    0.90    2.33
  -2  -2 -13    1.80    1.61
  -2   2 -13   -0.84    2.25
  -2   2 -14    2.55    2.38
  -2  -2 -14    3.53    2.90
  -2   2 -14    0.67    2.84
  -2   2 -15    3.69    3.53
  -2  -2 -15    3.43    2.46
  -2   2 -16   13.83    4.26
  -2  -2 -16   15.16    4.74
  -2  -2 -17   61.33    4.53
  -2  -2 -17   71.88    9.96
  -2   2 -17   76.20   10.51
  -2   2 -18    5.14    1.88
  -2  -2 -18    5.68    1.42
  -2   2 -18    4.09    2.22
  -2  -2 -18    4.83    3.10
  -2   2 -18    5.97    1.71
  -2   2 -19   48.75    3.99
  -2  -2 -19   48.52    4.14
  -2   2 -19   54.70    4.23
  -2  -2 -19   65.05   10.64
  -2   2 -19   52.23    9.12
  -2   2 -19   51.57    4.32
  -2   2 -20   61.81    4.45
  -2   2 -20   62.36    9.67
  -2   2 -20   69.17    4.78
  -2  -2 -20   65.41   10.08
  -2  -2 -20   62.46    4.76
  -2   2 -21   19.65    5.82
  -2   2 -21   16.70    2.41
  -2  -2 -21   19.08    6.44
  -2  -2 -21   20.64    2.82
  -2   2 -21   17.51    2.53
  -2   2 -22   94.43    5.79
  -2  -2 -22  101.61    6.07
  -2   2 -22  112.50   13.64
  -2   2 -22  100.68    5.99
  -2  -2 -22  116.39   14.38
  -2  -2 -23  208.50    8.83
  -2   2 -23  224.10    8.86
  -2   2 -23  226.63   19.55
  -2  -2 -23  233.35   20.46
  -2   2 -23  216.43    8.69
  -2   2 -24    5.61    4.27
  -2   2 -24    2.50    1.10
  -2  -2 -24    1.43    1.19
  -2  -2 -24    1.59    2.92
  -2   2 -24    2.35    1.16
  -2   2 -25    7.33    1.59
  -2  -2 -25   11.64    2.30
  -2   2 -25   14.47    2.66
  -2  -2 -25   10.86    5.11
  -2   2 -25    7.44    4.71
  -2   2 -26   58.28    4.57
  -2  -2 -26   73.93    5.46
  -2   2 -26   75.67    5.35
  -2   2 -27    8.40    1.90
  -2  -2 -27   11.84    2.51
  -2   2 -27   11.33    2.33
  -2   2 -28    1.14    1.01
  -2  -2 -28    1.76    1.55
  -2   2 -28   -0.25    0.91
  -2   2 -29  503.25   13.60
  -2  -2 -29  493.06   13.91
  -2   2 -30  184.87    7.86
  -2   2 -30  162.55    7.79
  -2  -2 -30  162.32    7.95
  -2   2 -31   17.68    2.41
  -2  -2 -31   21.62    3.10
  -2   2 -31   17.70    2.69
  -2  -2 -32    2.01    1.26
  -2   2 -32    0.54    0.96
  -2  -2 -33  180.58    8.09
  -2   2 -33  172.84    7.70
  -2  -2 -34   78.78    5.22
  -2   2 -34   79.83    5.21
  -2   2 -35   38.35    3.62
  -2  -2 -35   38.64    3.57
   2   2  35   47.72    3.63
  -2  -2 -36   73.16    4.80
   2   2  36   81.18    4.52
  -2   2 -36   73.75    4.83
   2   2  37  127.66    5.48
  -2  -2 -37  107.90    5.71
  -2  -2 -38   29.21    2.98
   2   2  38   42.97    3.10
  -2  -2 -39    2.75    0.83
   2   2  39    5.83    1.16
  -2  -2 -40    4.26    1.34
   2   2  40    3.64    0.96
  -2  -2 -41   -0.04    0.79
   2   2  41   -0.03    0.56
   2   2  42   97.47    3.58
  -2  -2 -42   96.35    4.37
  -2  -2 -43    2.92    0.82
  -2  -2 -44    3.64    0.85
   2  -3 -43   14.18    1.48
   2   3 -43   15.67    1.43
   2   3 -42    1.43    0.74
   2  -3 -42    0.38    0.55
   2   3 -41    4.22    1.00
   2  -3 -41    4.44    0.98
   2   3 -40   11.67    1.67
   2  -3 -40   10.44    1.56
   2  -3 -39   97.04    4.74
   2   3 -39   98.66    4.62
   2  -3 -38  106.56    5.19
   2   3 -38  110.90    5.13
   2   3 -37   -0.18    0.84
   2  -3 -37    0.63    1.02
   2  -3 -36   68.37    4.47
   2   3 -36   73.80    4.57
   2   3 -35    2.89    1.26
   2  -3 -35    1.80    1.13
   2  -3 -34  133.52    6.49
  -2  -3  34  132.30    5.56
   2   3 -34  131.95    6.34
  -2  -3  33  127.46    5.75
   2   3 -33  125.06    6.31
  -2  -3  32  148.73    6.38
   2   3 -32  149.96    7.05
  -2  -3  31  137.67    6.37
  -2   3  30    7.73    2.04
  -2  -3  30    7.21    1.75
  -2   3  29    9.91    2.27
  -2  -3  29   12.25    2.21
  -2   3  28    2.08    1.54
  -2  -3  28    3.18    1.21
  -2   3  27    6.12    1.78
  -2  -3  27    5.10    1.74
  -2   3  26    0.06    1.14
  -2  -3  26   -0.49    1.05
  -2   3  25    5.54    1.69
  -2  -3  25    4.62    1.70
   2   3 -24    3.89    1.97
  -2   3  24   10.37    2.30
  -2  -3  24    7.57    4.59
  -2  -3  24    9.85    1.90
  -2   3  24    7.96    3.77
   2   3 -23   10.19    2.17
  -2   3  23   18.38    2.88
  -2  -3  23   10.80    4.30
  -2   3  23   14.84    5.10
  -2  -3  23   14.93    2.47
  -2   3  22   13.45    2.54
   2   3 -22   14.73    2.66
  -2  -3  22   19.24    5.96
  -2   3  22   11.48    4.15
  -2  -3  22   16.53    2.62
   2   3 -21  300.47   10.26
  -2   3  21  262.99   19.82
  -2   3  21  273.84   10.09
  -2  -3  21  258.01   20.50
  -2  -3  21  276.86    9.97
  -2   3  20   26.07    6.04
   2   3 -20   23.41    3.39
  -2   3  20   29.61    3.41
  -2  -3  20   29.94    3.04
  -2  -3  20   28.50    3.23
  -2   3  20   37.09    7.36
  -2  -3  20   29.10    7.00
   2   3 -19  179.28    8.62
  -2   3  19  214.99    8.69
  -2   3  19  205.49   16.93
  -2  -3  19  219.64    8.09
  -2  -3  19  206.04   17.68
  -2  -3  19  225.78    8.86
  -2   3  19  204.57   16.92
  -2   3  18   38.91    7.22
   2   3 -18   27.45    3.08
  -2   3  18   31.63    3.33
  -2  -3  18   28.95    2.94
  -2  -3  18   32.47    3.40
  -2   3  18   31.36    6.69
  -2  -3  18   29.61    6.97
  -2   3  17   14.27    5.04
   2   3 -17   14.49    2.27
  -2   3  17   15.07    2.52
  -2  -3  17   11.26    1.91
  -2   3  17   12.57    3.77
  -2  -3  17   14.53    2.22
  -2  -3  17    7.44    4.26
  -2   3  16   -0.42    1.81
   2   3 -16    0.37    0.99
  -2   3  16   -0.37    0.77
  -2  -3  16   -1.37    1.12
  -2   3  16    1.11    1.82
  -2  -3  16    0.77    0.73
  -2  -3  16    0.73    1.84
  -2   3  15   15.53    4.73
   2   3 -15   14.14    2.22
  -2   3  15   18.29    2.46
  -2   3  15   12.75    4.31
  -2  -3  15   17.50    2.47
  -2  -3  15   20.58    5.65
  -2   3  14   89.58   10.19
  -2  -3  14  106.95   12.08
  -2  -3  14  113.28    5.97
  -2   3  14  119.31   11.88
   2   3 -14  119.40    6.01
  -2   3  13  136.48   12.20
  -2  -3  13  161.19   14.52
  -2   3  13  177.61   14.46
  -2   3  12  159.63   12.98
  -2  -3  12  191.34   15.68
  -2   3  12  216.10   15.78
  -2   3  11   36.60    6.20
  -2  -3  11   53.52    8.42
  -2   3  11   50.06    7.67
  -2  -3  10    9.97    3.55
  -2   3  10    8.89    3.25
  -2   3  10    6.70    3.23
  -2  -3   9    3.62    1.65
  -2   3   9    4.57    2.95
  -2   3   9    6.01    2.77
  -2  -3   8    2.05    2.44
  -2   3   8    3.56    2.38
  -2   3   8    1.20    2.01
  -2  -3   7   -0.73    1.79
  -2   3   7    2.25    2.83
  -2  -3   6  653.54   27.20
  -2   3   6  675.74   26.95
  -2   3   5  174.99   13.76
  -2  -3   5  162.81   13.47
  -2   3   4  294.92   17.65
  -2  -3   4  292.01   17.65
  -2  -3   3   40.40    6.66
  -2   3   3   55.10    7.72
  -2  -3   2    9.12    3.23
  -2   3   2   11.50    3.75
  -2  -3   1   26.66    5.25
  -2   3   1   37.17    6.39
  -2   3   0  797.31   29.05
  -2  -3   0  635.42   24.97
  -2   3  -1   19.12    5.03
  -2  -3  -1   14.33    3.65
  -2   3  -2  311.33   18.45
  -2  -3  -2  244.31   15.01
  -2   3  -3  340.19   19.19
  -2  -3  -3  267.07   15.48
  -2  -3  -4   25.23    4.69
  -2   3  -4   30.95    5.95
  -2  -3  -5   59.12    7.63
  -2   3  -5   46.84    7.46
  -2  -3  -5   43.99    6.34
  -2  -3  -6   14.88    4.11
  -2  -3  -6    9.88    2.80
  -2   3  -6    9.74    3.97
  -2  -3  -7   41.60    5.88
  -2   3  -7   51.51    8.09
  -2  -3  -7   63.23    8.18
  -2  -3  -8   10.44    3.01
  -2  -3  -8   11.03    2.67
  -2   3  -8   12.33    3.87
  -2  -3  -9   51.28    6.55
  -2  -3  -9   50.46    7.30
  -2   3  -9   55.54    8.68
  -2  -3 -10    7.71    2.73
  -2   3 -10    8.17    3.66
  -2  -3 -11   10.70    4.26
  -2   3 -11    8.41    3.49
  -2  -3 -12   40.08    7.01
  -2   3 -12   39.14    7.46
  -2   3 -13   25.98    6.01
  -2   3 -13   29.74    2.97
  -2   3 -14    5.02    1.30
  -2  -3 -14   11.14    4.18
  -2   3 -14   12.56    2.07
  -2   3 -14   13.33    4.55
  -2  -3 -15  236.31    8.32
  -2   3 -15  258.18    9.05
  -2  -3 -15  266.28   18.59
  -2   3 -15  258.60   19.41
  -2   3 -15  248.23    8.60
  -2   3 -16   10.72    2.29
  -2  -3 -16   14.37    4.30
  -2  -3 -16   14.66    2.18
  -2   3 -16   14.30    2.20
  -2   3 -16   18.09    5.72
  -2  -3 -17   46.21    3.87
  -2   3 -17   54.37    4.28
  -2  -3 -17   53.18    8.89
  -2   3 -17   46.79    8.42
  -2   3 -17   41.05    3.87
  -2  -3 -18   22.77    2.91
  -2   3 -18   24.96    3.11
  -2  -3 -18   26.01    6.53
  -2   3 -18   25.18    3.18
  -2  -3 -19  169.85   16.25
  -2   3 -19  170.58    7.70
  -2   3 -19  145.70    7.52
  -2  -3 -19  160.06    7.27
  -2  -3 -20   22.76    2.89
  -2  -3 -20   25.25    7.17
  -2   3 -20   25.17    3.13
  -2   3 -20   17.62    2.96
  -2  -3 -21  508.72   13.52
  -2  -3 -21  542.23   30.40
  -2   3 -21  530.11   13.77
  -2  -3 -22   82.00    5.60
  -2   3 -22   81.78    5.54
  -2  -3 -22   76.07   11.51
  -2   3 -23   55.10    4.57
  -2  -3 -23   53.24    4.53
  -2  -3 -23   65.36   10.84
  -2  -3 -24   30.67    3.51
  -2   3 -24   27.91    3.37
  -2  -3 -25  158.41    7.80
  -2   3 -25  153.84    7.59
  -2  -3 -26   19.93    2.82
  -2   3 -26   18.48    2.72
  -2  -3 -27   28.66    3.50
  -2   3 -27   27.48    3.31
  -2  -3 -28  262.78   10.06
  -2   3 -28  247.26    9.53
  -2  -3 -29   61.24    4.96
  -2   3 -29   56.14    4.60
  -2   3 -30   -0.28    1.23
  -2  -3 -30    0.19    1.09
  -2  -3 -31    7.15    1.91
  -2   3 -31    7.10    1.89
  -2  -3 -32    4.25    1.26
  -2   3 -32    7.07    1.78
  -2  -3 -33   -0.07    1.36
  -2   3 -33   -0.39    1.09
  -2   3 -34  134.12    6.33
  -2  -3 -34  141.51    6.78
  -2  -3 -35   -1.23    1.40
  -2   3 -35    1.18    1.12
  -2  -3 -36   15.98    2.15
  -2   3 -36   17.95    2.34
  -2   3 -37    3.98    1.32
  -2  -3 -37    0.87    1.00
  -2  -3 -38   26.03    2.67
  -2  -3 -39   43.57    3.31
  -2  -3 -40   19.10    2.12
  -2  -3 -41    0.17    0.67
  -2  -3 -42    7.88    1.23
  -2  -3 -43   17.29    1.50
   2  -4 -40   46.61    2.75
   2   4 -40   53.40    2.73
   2   4 -39    2.12    0.75
   2  -4 -39    1.51    0.65
   2   4 -38    0.35    0.69
   2  -4 -38    0.73    0.73
   2   4 -37    2.70    0.80
   2  -4 -37    2.16    1.00
   2   4 -36   20.32    2.18
   2  -4 -36   21.66    2.26
   2   4 -35    0.94    0.86
   2  -4 -35   -0.29    0.75
   2   4 -34    7.85    1.67
   2  -4 -34    5.54    1.36
  -2  -4  34    6.96    1.34
   2  -4 -33   46.97    3.66
  -2  -4  33   47.09    3.37
   2   4 -33   45.55    3.64
   2   4 -32    4.95    1.57
   2  -4 -32    2.19    1.11
  -2  -4  32    4.13    1.22
   2  -4 -31  101.15    5.52
  -2  -4  31   88.61    4.94
   2  -4 -30   84.47    5.05
  -2  -4  30   75.75    4.73
   2  -4 -29   23.23    2.78
  -2  -4  29   19.63    2.56
   2  -4 -28    7.21    1.56
  -2  -4  28    7.73    1.93
   2  -4 -27   63.19    4.46
  -2  -4  27   57.96    4.59
   2  -4 -26   21.98    2.68
  -2  -4  26   23.43    2.99
  -2   4  25    0.60    1.15
   2  -4 -25    0.56    0.96
  -2  -4  25    1.91    1.34
   2   4 -24   52.56    5.22
  -2   4  24   60.67    5.02
   2  -4 -24   71.04    4.68
  -2  -4  24   62.45    4.87
   2   4 -23  112.83    6.90
  -2   4  23  127.42    7.20
   2  -4 -23  127.92    6.27
  -2  -4  23  125.42    6.90
   2   4 -22  103.22    6.42
  -2   4  22  103.84    6.54
  -2  -4  22   92.75    6.03
  -2   4  21  528.50   14.32
  -2  -4  21  509.65   13.90
  -2   4  20    7.71    4.70
   2   4 -20    4.26    1.70
  -2   4  20    5.74    2.09
  -2  -4  20    3.47    4.17
  -2   4  20    7.23    3.83
  -2  -4  20    5.32    1.88
  -2   4  19   23.86    6.70
  -2  -4  19   20.45    6.22
   2   4 -19   20.34    3.02
  -2   4  19   24.61    3.28
  -2   4  19   17.99    5.30
  -2  -4  19   22.02    2.97
   2   4 -18  500.63   13.52
  -2   4  18  501.54   13.46
  -2  -4  18  498.74   28.61
  -2   4  18  486.25   26.44
  -2  -4  18  505.29   13.59
  -2   4  18  522.08   29.25
   2   4 -17  685.73   15.23
  -2   4  17  649.58   15.11
  -2   4  17  613.15   29.03
  -2  -4  17  642.45   32.26
  -2  -4  17  647.16   15.17
  -2   4  17  654.72   32.47
  -2   4  16   12.12    5.07
   2   4 -16   10.02    2.03
  -2  -4  16   11.65    4.30
  -2   4  16   11.78    2.20
  -2   4  16   18.35    5.24
  -2  -4  16   11.09    2.31
  -2   4  15  147.05    6.98
  -2  -4  15  147.12    6.53
  -2   4  15  154.20   14.16
  -2  -4  15  146.39   15.20
  -2  -4  15  150.37    7.28
  -2   4  15  153.72   15.34
   2   4 -15  148.97    7.19
  -2   4  14   16.00    5.14
   2   4 -14   15.23    2.42
  -2  -4  14   14.21    5.06
  -2   4  14   14.57    2.30
  -2  -4  14   14.03    1.96
  -2   4  14   12.67    4.05
  -2  -4  14   14.92    2.43
  -2   4  13   54.55    9.16
  -2   4  13   50.80    4.05
  -2  -4  13   43.97    8.11
  -2  -4  13   47.07    3.74
   2   4 -13   52.68    4.25
  -2   4  13   36.95    6.67
  -2  -4  13   49.08    4.05
  -2  -4  12   14.65    5.32
  -2   4  12   11.72    1.98
   2   4 -12   11.06    1.96
  -2  -4  12    9.95    1.76
  -2   4  12    7.72    2.50
  -2  -4  12   12.86    2.22
  -2   4  12   10.84    4.14
   2   4 -11    2.62    1.07
  -2  -4  11    2.70    3.80
  -2  -4  11    2.59    1.27
  -2  -4  11    2.31    1.28
  -2   4  11    1.19    0.88
  -2   4  11    1.66    2.27
  -2  -4  10   12.19    4.80
  -2   4  10   12.19    2.04
  -2  -4  10    9.13    1.76
  -2  -4  10   10.47    2.06
  -2   4  10    4.48    2.31
  -2  -4   9    0.59    0.88
  -2  -4   9   -1.74    2.41
  -2  -4   9    2.01    1.39
  -2   4   9    0.28    1.88
  -2  -4   8   54.40    4.05
  -2  -4   8   63.27    4.53
  -2  -4   8   59.35    9.08
  -2   4   8   54.10    8.51
  -2  -4   7   14.83    2.24
  -2  -4   7   16.13    5.09
  -2  -4   7   18.42    2.58
  -2   4   7   12.50    4.43
  -2   4   6  149.64   14.09
  -2  -4   6  152.11   14.46
  -2   4   5   53.84    8.62
  -2  -4   5   53.07    8.77
  -2  -4   4   40.22    7.36
  -2   4   4   43.01    7.63
  -2  -4   3   38.78    7.09
  -2   4   3   41.16    7.47
  -2   4   2  215.19   16.71
  -2  -4   2  213.36   16.54
  -2  -4   1   -0.81    2.07
  -2   4   1   -2.65    3.08
  -2   4   0   57.15    8.66
  -2  -4   0   51.56    8.04
  -2   4  -1  125.94   12.73
  -2  -4  -1   99.82   10.94
  -2  -4  -2   28.98    5.89
  -2   4  -2   30.01    6.30
  -2   4  -3  125.28   12.63
  -2  -4  -3   87.62   10.27
  -2  -4  -4   70.38    9.07
  -2   4  -4   90.67   10.85
  -2  -4  -5    4.78    3.07
  -2   4  -5    0.98    1.78
  -2  -4  -6   20.31    5.12
  -2   4  -6   32.03    6.39
  -2   4  -6   29.90    3.19
  -2   4  -7   76.56    4.93
  -2   4  -7   85.90   10.97
  -2   4  -7   79.68    4.93
  -2   4  -8   77.83    4.99
  -2  -4  -8   57.05    8.14
  -2  -4  -8   77.17    5.26
  -2   4  -8   77.38   10.58
  -2   4  -8   79.11    4.87
  -2   4  -9  112.45    6.05
  -2  -4  -9   83.91    9.72
  -2  -4  -9  106.14    6.26
  -2   4  -9  115.07   12.82
  -2   4  -9   92.85    5.54
  -2  -4 -10  133.66   12.29
  -2   4 -10  162.24    7.33
  -2  -4 -10  159.15    7.71
  -2   4 -10  159.08   15.30
  -2   4 -10  165.87    7.17
  -2   4 -11  461.44   12.36
  -2  -4 -11  456.05   12.84
  -2   4 -11  449.74   25.66
  -2   4 -11  443.97   11.76
  -2   4 -12   -0.62    0.97
  -2   4 -12    1.02    0.95
  -2  -4 -12    2.80    1.74
  -2   4 -12    1.63    2.03
  -2   4 -13  578.33   13.94
  -2  -4 -13  567.08   14.41
  -2   4 -13  588.58   29.66
  -2   4 -13  557.17   13.43
  -2   4 -14    9.33    2.02
  -2   4 -14   10.18    2.19
  -2  -4 -14   11.72    2.41
  -2   4 -14    7.25    3.88
  -2  -4 -15  143.69    6.48
  -2   4 -15  144.48    7.08
  -2  -4 -15  147.47    7.47
  -2   4 -15  140.08   14.77
  -2   4 -15  111.43    6.65
  -2  -4 -16  495.47   12.19
  -2   4 -16  487.84   12.97
  -2  -4 -16  521.86   13.82
  -2   4 -16  500.14   28.06
  -2  -4 -17  145.99    6.71
  -2   4 -17  149.41    7.22
  -2  -4 -17  152.68    7.67
  -2   4 -17  137.12   14.77
  -2   4 -17  137.79    7.15
  -2   4 -18  277.94    9.93
  -2  -4 -18  277.01    9.46
  -2  -4 -18  282.88   10.42
  -2   4 -18  274.43   21.08
  -2   4 -18  275.44    9.97
  -2  -4 -19   74.79    4.88
  -2   4 -19   71.74    5.15
  -2  -4 -19   61.59    5.09
  -2   4 -19   62.67    5.39
  -2  -4 -20   88.12    5.46
  -2   4 -20   80.74    5.48
  -2  -4 -21    1.62    1.05
  -2   4 -21    1.37    1.06
  -2  -4 -21    3.40    1.54
  -2  -4 -22   30.63    3.29
  -2   4 -22   28.87    3.21
  -2  -4 -23   -0.12    1.01
  -2   4 -23    3.08    1.34
  -2  -4 -24   63.20    4.73
  -2   4 -24   82.16    5.43
  -2  -4 -25    2.75    1.07
  -2   4 -25    4.36    1.59
  -2  -4 -26  334.00   10.75
  -2   4 -26  307.26   10.52
  -2   4 -27   52.79    4.38
  -2  -4 -27   52.99    4.34
  -2   4 -28   35.50    3.58
  -2  -4 -28   37.99    3.66
  -2  -4 -29   10.98    1.86
  -2   4 -29   14.06    2.26
  -2  -4 -30   49.04    4.00
  -2   4 -30   41.39    3.82
  -2  -4 -31   25.89    2.78
  -2   4 -31   23.27    2.86
  -2  -4 -32   25.87    2.77
  -2   4 -32   24.34    2.75
  -2   4 -33    1.78    0.98
  -2  -4 -33    2.56    0.98
  -2  -4 -34   -2.19    1.35
  -2   4 -34    1.15    1.02
  -2  -4 -35    4.57    1.37
  -2   4 -35    5.35    1.31
  -2  -4 -36    1.75    1.10
  -2   4 -36    1.02    0.89
  -2  -4 -37    9.07    1.51
  -2   4 -37    7.71    1.37
  -2  -4 -38   10.03    1.56
  -2  -4 -39    7.52    1.24
  -2  -4 -40    9.38    1.25
   2   5 -37    3.47    0.84
   2  -5 -37    1.60    0.64
   2  -5 -36   66.49    3.37
   2   5 -36   68.05    3.20
   2  -5 -35   21.28    2.04
   2   5 -35   25.71    2.15
   2  -5 -34  115.03    4.89
  -2  -5  34  106.25    4.00
   2   5 -34  110.76    4.64
   2   5 -33    4.34    1.17
   2  -5 -33    2.39    0.91
  -2  -5  33    4.29    1.02
   2   5 -32   17.21    2.06
   2  -5 -32   18.04    2.15
  -2  -5  32   15.12    1.81
   2  -5 -31   96.62    4.91
  -2  -5  31   82.32    4.31
   2   5 -31   93.60    4.87
  -2   5  30   23.45    2.51
  -2  -5  30   20.33    2.38
   2  -5 -30   16.23    2.15
  -2   5  29   25.76    2.78
   2  -5 -29   24.50    2.57
  -2  -5  29   21.01    2.54
  -2   5  28   62.31    4.32
   2  -5 -28   67.02    4.29
  -2  -5  28   56.42    4.15
  -2   5  27    7.12    1.91
  -2  -5  27    2.82    1.36
  -2   5  26   21.90    2.78
  -2  -5  26   16.05    2.55
  -2   5  25    9.38    1.78
  -2  -5  25   10.98    2.01
  -2   5  24   83.57    5.46
  -2  -5  24   72.74    5.15
   2   5 -23    1.77    1.21
  -2   5  23    1.93    0.88
  -2  -5  23    1.69    1.26
   2   5 -22   60.26    4.84
  -2   5  22   47.80    4.32
  -2  -5  22   58.07    4.80
   2   5 -21   58.27    4.68
  -2   5  21   46.77    4.21
  -2  -5  21   54.46    4.63
   2   5 -20   88.37    5.88
  -2   5  20   76.82    5.47
  -2  -5  20   83.13    5.73
   2   5 -19    7.70    1.84
  -2   5  19    9.42    1.92
  -2  -5  19    8.90    2.33
   2   5 -18   12.34    2.31
  -2   5  18    9.41    1.93
  -2  -5  18   14.83    2.60
   2   5 -17   63.78    4.88
  -2   5  17   58.24    4.86
  -2  -5  17   69.35    5.23
   2   5 -16  603.80   14.59
  -2  -5  16  564.34   14.55
   2   5 -15    3.07    1.52
  -2   5  15    0.97    0.94
  -2  -5  15    5.07    1.91
   2   5 -14    9.55    2.07
  -2   5  14    6.90    1.69
  -2  -5  14   14.11    5.57
  -2  -5  14   12.18    2.30
   2   5 -13  131.22    6.84
  -2   5  13  105.29    6.21
  -2  -5  13  124.14    6.85
  -2   5  13  139.23   15.85
  -2  -5  13  131.35   14.69
  -2   5  12   -0.12    0.77
  -2  -5  12   -1.92    1.77
   2   5 -12    0.84    1.03
  -2  -5  12    0.92    1.59
  -2   5  12    2.03    3.23
   2   5 -11   27.59    3.39
  -2   5  11   26.16    3.21
  -2  -5  11   33.15    7.82
  -2  -5  11   26.42    2.88
  -2  -5  11   27.62    3.29
  -2   5  11   30.61    7.49
  -2  -5  10  117.87    5.92
  -2   5  10  125.96    6.66
  -2   5  10  124.90   14.47
  -2  -5  10  120.79    6.66
  -2  -5  10  112.21   13.67
   2   5 -10  117.69    6.41
  -2   5   9    1.46    1.26
  -2  -5   9    2.50    1.02
  -2  -5   9    3.38    2.99
  -2  -5   9    3.35    1.57
  -2   5   9   -0.90    2.67
  -2  -5   8    0.29    0.97
  -2   5   8   -1.23    1.21
  -2  -5   8    1.17    1.31
  -2  -5   8    1.77    2.46
  -2   5   8    1.98    3.07
  -2  -5   7   79.77    5.07
  -2   5   7   90.44    5.57
  -2   5   7   84.26   11.55
  -2  -5   7   87.45    5.71
  -2  -5   7   78.47   11.31
  -2  -5   6   17.39    5.68
  -2   5   6   17.63    2.23
  -2  -5   6   13.87    2.34
  -2   5   6   17.35    2.54
  -2  -5   6   17.99    2.80
  -2   5   6   14.65    5.09
  -2  -5   5   20.24    5.97
  -2   5   5   18.97    2.63
  -2   5   5   14.29    2.05
  -2  -5   5   14.82    2.27
  -2  -5   5   19.79    2.91
  -2   5   5   22.46    6.09
  -2  -5   4   97.44    5.84
  -2   5   4  110.58    6.16
  -2   5   4   99.56   12.37
  -2  -5   4  112.42    6.32
  -2  -5   4  112.84   13.46
  -2   5   4  100.81    5.44
  -2   5   3   -1.18    1.16
  -2  -5   3    0.96    3.58
  -2  -5   3    2.15    1.28
  -2   5   3    0.91    0.87
  -2  -5   3    0.73    1.05
  -2   5   3   -2.06    2.66
  -2   5   2    0.71    0.61
  -2  -5   2   -0.72    0.92
  -2  -5   2    0.41    1.81
  -2   5   2   -0.05    0.96
  -2  -5   2    0.36    0.87
  -2   5   2    1.93    3.30
  -2   5   1    1.92    0.87
  -2  -5   1    1.72    1.11
  -2  -5   1    5.78    3.78
  -2   5   1    1.44    1.10
  -2  -5   1    0.86    1.41
  -2  -5   1    1.72    1.21
  -2   5   1    0.70    2.66
  -2  -5   0  307.27   11.38
  -2   5   0  313.21   10.26
  -2   5   0  305.44   21.47
  -2  -5   0  343.61   10.88
  -2   5   0  308.40    9.56
  -2  -5   0  331.92   22.36
  -2   5  -1   45.82    4.01
  -2  -5  -1   44.68    4.61
  -2  -5  -1   47.69    4.07
  -2  -5  -1   51.39    9.05
  -2   5  -1   46.07    8.60
  -2   5  -1   45.41    3.73
  -2   5  -2   10.57    1.91
  -2   5  -2   15.50    2.45
  -2  -5  -2   11.38    2.61
  -2  -5  -2   14.35    2.33
  -2   5  -2   14.46    4.65
  -2  -5  -2    9.83    3.70
  -2  -5  -3  225.39   18.20
  -2  -5  -3  196.25    9.22
  -2   5  -3  191.21    8.08
  -2   5  -3  209.84   17.88
  -2   5  -3  202.46    7.90
  -2  -5  -4   69.19    9.79
  -2   5  -4   67.14    4.83
  -2  -5  -4   74.04    5.57
  -2   5  -4   58.63    9.34
  -2   5  -4   64.73    4.50
  -2   5  -5    1.86    1.19
  -2   5  -5   -0.88    1.29
  -2  -5  -5    2.97    1.75
  -2  -5  -5    1.41    3.42
  -2   5  -5    1.78    2.60
  -2  -5  -6   36.73    7.60
  -2   5  -6   26.67    3.19
  -2  -5  -6   28.03    3.62
  -2   5  -6   28.95    7.03
  -2   5  -6   32.69    3.14
  -2   5  -7   -2.75    1.45
  -2   5  -7   -0.22    1.00
  -2   5  -7    1.02    1.08
  -2  -5  -7   -0.51    1.32
  -2  -5  -7    2.11    3.24
  -2   5  -7    1.02    2.74
  -2   5  -8    6.16    1.34
  -2  -5  -8    8.58    4.02
  -2   5  -8    8.57    1.88
  -2  -5  -8    6.83    1.92
  -2   5  -8   11.13    4.87
  -2  -5  -9   99.55    6.40
  -2  -5  -9  104.22   12.17
  -2   5  -9  100.54   12.81
  -2   5  -9   97.77    5.99
  -2   5  -9   92.10    5.51
  -2   5 -10  471.81   13.11
  -2  -5 -10  470.27   13.84
  -2   5 -10  501.60   28.79
  -2   5 -10  472.04   12.28
  -2   5 -11  109.33    6.42
  -2  -5 -11  106.50    6.71
  -2   5 -11  110.76   13.62
  -2   5 -11  113.44    5.99
  -2   5 -12  100.63    6.16
  -2  -5 -12  113.35    6.83
  -2   5 -12  109.74   13.63
  -2   5 -12   95.15    5.80
  -2   5 -13  113.25    6.52
  -2  -5 -13  123.91    7.09
  -2   5 -13  100.29    6.03
  -2   5 -14    1.05    1.02
  -2   5 -14    2.49    1.35
  -2  -5 -14    2.52    1.59
  -2   5 -15  114.57    6.51
  -2   5 -15  119.53    6.52
  -2   5 -16  280.40   10.10
  -2   5 -16  297.09   10.13
  -2   5 -17  263.38    9.80
  -2   5 -17  260.31    9.82
  -2   5 -18  562.95   14.37
  -2  -5 -18  465.04   13.82
  -2   5 -19   17.42    2.79
  -2  -5 -19   19.84    3.13
  -2   5 -20   31.62    3.53
  -2  -5 -20   22.60    3.24
  -2   5 -21   19.69    2.72
  -2  -5 -21   14.97    2.65
  -2   5 -22   19.16    2.87
  -2  -5 -22   16.82    2.77
  -2  -5 -23    2.67    1.13
  -2   5 -23    2.73    1.32
  -2  -5 -23    2.08    1.18
  -2  -5 -24   42.85    3.58
  -2   5 -24   35.74    3.64
  -2  -5 -25    2.41    1.08
  -2   5 -25    1.64    1.02
  -2  -5 -25    1.50    1.20
  -2  -5 -26   25.15    2.79
  -2   5 -26   21.47    2.90
  -2  -5 -26   26.13    3.13
  -2  -5 -27  124.95    5.98
  -2   5 -27  113.04    6.02
  -2  -5 -27  121.41    6.35
  -2  -5 -28   94.49    5.06
  -2   5 -28   82.81    5.11
  -2  -5 -28   90.22    5.41
  -2  -5 -29   28.98    2.88
  -2   5 -29   25.04    2.76
  -2  -5 -30    7.67    1.55
  -2   5 -30    7.04    1.58
  -2  -5 -31    0.48    0.78
  -2   5 -31    1.61    1.27
  -2  -5 -32   47.17    3.25
  -2   5 -32   36.98    3.14
  -2  -5 -33   26.05    2.30
  -2   5 -33   24.40    2.41
  -2  -5 -34   81.52    3.83
  -2   5 -34   73.46    3.90
  -2  -5 -35   -0.35    0.54
  -2   5 -35   -0.21    0.59
  -2   5 -36   14.50    1.63
  -2  -5 -36   15.67    1.50
   2   6 -32    1.42    0.62
  -2  -6  32    0.61    0.49
  -2   6  31   77.06    3.65
  -2  -6  31   75.14    3.47
   2   6 -31   76.81    3.39
   2   6 -30    1.36    0.73
  -2   6  30    2.85    0.96
  -2  -6  30    2.56    0.93
  -2   6  29   63.78    3.78
  -2  -6  29   60.50    3.60
   2   6 -29   65.07    3.53
  -2   6  28    2.69    1.15
  -2  -6  28    1.76    0.78
  -2   6  27   29.62    2.88
  -2  -6  27   28.70    2.73
  -2   6  26   13.63    2.10
  -2  -6  26   12.16    1.97
  -2   6  25    4.26    1.28
  -2  -6  25    5.51    1.53
  -2   6  24    6.27    1.58
  -2  -6  24    8.52    1.72
  -2   6  23    7.06    1.79
  -2  -6  23    7.97    1.69
  -2   6  22   14.97    2.44
  -2  -6  22   15.45    2.22
   2   6 -21   20.49    2.59
  -2   6  21   24.26    3.07
  -2  -6  21   25.98    3.21
   2   6 -20   -0.92    1.07
  -2   6  20    0.44    0.83
  -2  -6  20    0.96    1.02
   2   6 -19    8.93    1.83
  -2   6  19    9.39    2.14
  -2  -6  19    9.32    2.18
   2   6 -18  111.18    6.11
  -2   6  18  118.08    6.81
  -2  -6  18  126.96    6.94
   2   6 -17    2.71    1.29
  -2   6  17    3.58    1.81
  -2  -6  17    2.82    1.52
   2   6 -16   85.43    5.46
  -2   6  16   93.26    6.14
  -2  -6  16  101.37    6.18
   2   6 -15   38.88    3.74
  -2   6  15   45.09    4.33
  -2  -6  15   50.58    4.45
   2   6 -14   13.23    2.24
  -2   6  14   16.21    2.80
  -2  -6  14   15.89    2.61
   2   6 -13   93.93    5.67
  -2   6  13   95.67    6.32
  -2   6  13  105.78    5.52
   2   6 -12   98.81    5.81
  -2   6  12  100.17    6.45
  -2  -6  12  115.80    6.70
  -2   6  12  115.66    5.75
   2   6 -11   16.48    2.44
  -2   6  11   17.01    3.12
  -2  -6  11   19.71    2.99
  -2   6  11   19.20    2.53
   2   6 -10  133.24    6.81
  -2   6  10  139.06    7.46
  -2  -6  10  167.03    8.05
  -2   6  10  165.35    6.83
  -2   6   9    0.40    1.25
   2   6  -9    1.35    1.42
  -2   6   9   -0.40    1.90
  -2  -6   9    1.58    1.36
   2   6  -8  185.53    8.05
  -2  -6   8  194.36    8.70
  -2   6   8  176.51    7.11
  -2   6   7    3.55    1.11
  -2  -6   7    5.60    1.58
  -2   6   7    6.02    1.83
  -2  -6   7    6.63    1.92
  -2   6   6    3.16    1.26
  -2  -6   6    4.31    1.40
  -2   6   6    3.62    1.56
  -2  -6   6    3.90    1.43
  -2  -6   5   37.10    3.46
  -2   6   5   39.88    4.01
  -2  -6   5   48.81    4.49
  -2   6   5   41.24    3.44
  -2   6   4    6.39    1.48
  -2  -6   4    6.26    1.64
  -2   6   4    8.09    2.30
  -2  -6   4    9.39    2.11
  -2  -6   3   20.81    2.69
  -2   6   3   26.19    3.33
  -2  -6   3   21.08    3.04
  -2   6   3   23.19    2.65
  -2   6   2    3.69    1.40
  -2  -6   2    4.95    1.52
  -2   6   2    5.98    1.74
  -2  -6   2    3.06    1.29
  -2  -6   1   25.15    3.25
  -2   6   1   27.89    3.34
  -2  -6   1   23.42    3.09
  -2   6   1   27.32    2.96
  -2  -6   0  327.12   10.91
  -2   6   0  341.41   11.27
  -2   6   0  361.31   10.08
  -2   6  -1    1.19    1.18
  -2  -6  -1    1.43    1.41
  -2   6  -1    0.52    1.75
  -2  -6  -1   -0.86    1.39
  -2  -6  -1    0.28    0.94
  -2   6  -2   31.53    3.58
  -2  -6  -2   29.21    3.88
  -2  -6  -2   25.51    3.08
  -2   6  -2   30.01    2.94
  -2  -6  -3  343.22   12.48
  -2   6  -3  335.01   11.31
  -2   6  -3  353.70    9.98
  -2   6  -4   -0.53    1.14
  -2   6  -4   -1.07    1.07
  -2  -6  -4    0.84    1.93
  -2   6  -5   46.45    4.23
  -2  -6  -5   44.02    4.75
  -2   6  -5   47.11    3.65
  -2   6  -6    6.93    1.50
  -2   6  -6    8.69    2.10
  -2   6  -6    8.16    1.98
  -2  -6  -6    8.65    2.35
  -2   6  -7   13.70    2.06
  -2   6  -7   13.10    2.49
  -2  -6  -7   11.00    2.52
  -2   6  -8   52.12    4.66
  -2  -6  -8   52.43    5.02
  -2   6  -8   53.28    3.99
  -2   6  -9   62.53    4.98
  -2  -6  -9   67.50    5.63
  -2   6  -9   65.35    4.66
  -2   6 -10    2.27    1.12
  -2   6 -10    2.79    1.16
  -2  -6 -10    3.97    1.75
  -2   6 -11    3.66    1.44
  -2   6 -11    1.72    1.34
  -2  -6 -11    3.24    1.67
  -2   6 -12   22.02    3.19
  -2  -6 -12   22.06    3.16
  -2   6 -12   21.09    2.81
  -2   6 -13    8.12    2.15
  -2   6 -13    4.93    1.85
  -2  -6 -13    8.19    2.29
  -2   6 -14  111.28    6.74
  -2  -6 -14  118.45    7.42
  -2   6 -14  131.16    6.36
  -2   6 -15   48.92    4.41
  -2  -6 -15   56.75    5.04
  -2   6 -16   42.68    4.05
  -2  -6 -16   43.31    4.47
  -2   6 -17   25.51    3.18
  -2  -6 -17   25.02    3.46
  -2   6 -18   14.90    2.52
  -2  -6 -18   14.16    2.63
  -2   6 -19   33.27    3.46
  -2  -6 -19   25.47    3.39
  -2   6 -20    9.43    1.97
  -2  -6 -20    8.74    2.15
  -2   6 -21  160.50    7.48
  -2  -6 -21  137.87    7.30
  -2   6 -22    4.86    1.51
  -2  -6 -22    3.99    1.56
  -2   6 -23   19.62    2.66
  -2  -6 -23   13.27    2.30
  -2   6 -24   33.07    3.18
  -2  -6 -24   24.23    2.99
  -2   6 -25    1.21    1.13
  -2  -6 -25    0.18    0.86
  -2   6 -26    3.05    1.22
  -2  -6 -26    3.34    1.30
  -2   6 -27   -0.64    0.89
  -2  -6 -27    0.86    1.12
  -2   6 -28   28.20    2.79
  -2  -6 -28   26.22    2.63
  -2   6 -29    6.61    1.45
  -2  -6 -29    7.45    1.46
  -2   6 -30    6.09    1.24
  -2  -6 -30    4.23    1.10
  -2   6 -31    0.96    0.70
  -2   6 -32    0.29    0.54
  -2   6 -33    0.13    0.49
  -2   6 -34   60.68    2.82
  -2  -7  29    0.73    0.48
  -2   7  28    2.14    0.77
  -2  -7  28    1.65    0.65
  -2   7  27    0.71    0.65
  -2  -7  27    0.99    0.63
  -2   7  26    0.58    0.74
  -2  -7  26    0.93    0.89
  -2   7  25    4.35    1.09
  -2  -7  25    3.49    1.01
  -2   7  24    4.06    1.17
  -2  -7  24    0.81    0.83
  -2   7  23    3.57    1.09
  -2  -7  23    5.50    1.38
  -2   7  22   -0.62    0.88
  -2  -7  22    0.86    0.98
  -2   7  21   34.28    3.23
  -2  -7  21   32.27    3.07
  -2   7  20   14.78    2.28
  -2  -7  20    8.87    1.78
  -2   7  19   53.70    4.15
  -2  -7  19   46.49    3.79
  -2   7  18   18.65    2.70
  -2  -7  18   16.53    2.51
   2   7 -18   15.25    2.09
   2   7 -17  156.24    6.33
  -2   7  17  172.67    7.76
   2   7 -16    0.96    0.87
  -2   7  16    4.36    2.14
  -2  -7  16    2.76    1.61
  -2   7  15   72.20    5.20
  -2  -7  15   77.22    5.11
   2   7 -14    2.45    0.93
  -2   7  14    5.50    2.02
  -2  -7  14    6.48    1.88
   2   7 -13    0.06    0.62
  -2   7  13    1.11    1.16
  -2  -7  13    1.82    1.32
   2   7 -12    0.57    0.78
  -2   7  12    0.91    1.72
  -2  -7  12    4.68    1.78
  -2   7  11  182.64    8.30
  -2  -7  11  165.45    7.58
   2   7 -10   38.18    3.47
  -2  -7  10   50.29    4.38
  -2   7   9  179.37    8.33
  -2  -7   9  159.41    7.52
  -2   7   8   63.35    5.14
  -2  -7   8   56.47    4.59
   2   7  -7    2.06    1.19
  -2  -7   7    4.50    1.69
   2   7  -6    8.04    1.68
  -2   7   6    9.19    2.24
  -2  -7   6    9.84    2.11
   2   7  -5   38.83    3.51
  -2   7   5   53.74    4.54
  -2  -7   5   50.43    4.33
   2   7  -4    1.51    1.10
  -2   7   4    4.51    2.74
  -2  -7   4    1.95    1.61
  -2  -7   3   41.14    3.53
  -2   7   3   42.23    4.19
  -2  -7   3   37.57    3.69
  -2  -7   2   14.46    2.19
  -2   7   2   10.47    2.18
  -2  -7   2   11.20    2.12
  -2  -7   1    6.85    1.58
  -2   7   1    6.38    1.76
  -2  -7   1    6.73    1.87
  -2  -7   0  123.77    6.38
  -2   7   0  127.55    7.52
  -2  -7   0  104.07    6.01
  -2  -7  -1  132.84    6.66
  -2   7  -1  134.20    7.11
  -2  -7  -1  116.24    6.22
  -2  -7  -2  197.29    8.16
  -2   7  -2  199.46    9.21
  -2  -7  -2  218.36    8.33
  -2   7  -3    8.41    1.95
  -2  -7  -3   10.38    2.06
  -2   7  -3    9.66    2.22
  -2  -7  -3   10.32    2.02
  -2   7  -4    0.00    1.20
  -2  -7  -4    2.19    1.34
  -2   7  -4    1.34    1.32
  -2  -7  -5    2.62    1.30
  -2   7  -5    1.81    1.17
  -2  -7  -5    1.79    1.76
  -2   7  -6   38.92    3.87
  -2  -7  -6   38.36    3.75
  -2  -7  -6   36.88    4.08
  -2   7  -7   13.37    2.44
  -2  -7  -7   14.65    2.92
  -2  -7  -8   49.54    4.67
  -2   7  -8   47.76    4.34
  -2   7  -9  148.54    7.43
  -2  -7  -9  147.50    7.92
  -2   7 -10   52.81    4.41
  -2  -7 -10   53.84    4.97
  -2   7 -11   -0.24    1.06
  -2  -7 -11    0.22    1.24
  -2   7 -12    3.60    1.68
  -2  -7 -12    1.91    1.48
  -2   7 -13   19.23    2.72
  -2  -7 -13   17.23    2.77
  -2   7 -14    0.33    1.18
  -2  -7 -14   -1.07    1.46
  -2   7 -15   45.56    3.93
  -2  -7 -15   45.58    4.50
  -2   7 -16    7.67    1.77
  -2  -7 -16    6.98    1.73
  -2   7 -17    2.87    1.36
  -2  -7 -17    6.18    1.75
  -2   7 -18   60.92    4.33
  -2  -7 -18   66.49    5.04
  -2   7 -19   39.60    3.46
  -2  -7 -19   41.19    3.92
  -2   7 -20   19.23    2.41
  -2  -7 -20   18.16    2.52
  -2   7 -21    2.23    1.06
  -2  -7 -21    3.21    1.54
  -2   7 -22    0.24    0.91
  -2  -7 -22    1.61    1.23
  -2   7 -23   69.81    4.13
  -2  -7 -23   73.86    4.56
  -2   7 -24   32.54    2.76
  -2  -7 -24   32.64    2.98
  -2   7 -25  131.58    5.23
  -2  -7 -25  131.24    5.57
  -2   7 -26   19.33    2.00
  -2  -7 -26   18.57    2.09
  -2   7 -27   31.25    2.39
  -2  -7 -27   27.27    2.31
  -2   7 -28   45.45    2.66
  -2  -7 -28   41.90    2.59
  -2   7 -29   39.96    2.33
  -2  -7 -29   38.89    2.55
  -2  -7 -30    5.60    0.96
  -2   7 -30    5.91    0.91
  -2  -8  24    4.37    0.81
  -2  -8  23    2.13    0.77
  -2   8  22   31.31    2.23
  -2  -8  22   32.72    2.31
  -2   8  21    3.70    0.96
  -2  -8  21    4.00    0.93
  -2   8  20   24.58    2.20
  -2  -8  20   25.75    2.24
  -2   8  19    2.65    0.94
  -2  -8  19    1.17    0.86
  -2   8  18   31.98    2.73
  -2  -8  18   29.79    2.54
  -2   8  17   -0.22    0.64
  -2  -8  17    1.55    0.86
  -2   8  16    6.62    1.60
  -2  -8  16    3.20    1.07
  -2   8  15  151.43    6.25
  -2  -8  15  148.09    5.91
  -2   8  14    5.77    2.06
  -2  -8  14    3.56    1.37
  -2   8  13   38.86    3.41
  -2  -8  13   36.39    3.08
  -2   8  12   40.19    3.68
  -2  -8  12   37.25    3.17
  -2   8  11   29.39    3.08
  -2  -8  11   32.48    2.96
  -2   8  10    1.42    1.81
  -2  -8  10    2.21    1.20
  -2   8   9   30.25    3.26
  -2  -8   9   26.78    2.77
  -2   8   8   26.36    2.98
  -2  -8   8   22.84    2.61
  -2   8   7   -0.32    1.37
  -2  -8   7    0.28    0.95
  -2   8   6    3.69    1.46
  -2  -8   6    4.27    1.34
   2   8  -5   13.72    1.89
  -2   8   5   13.66    2.24
  -2  -8   5   14.63    2.15
   2   8  -4    1.66    1.08
  -2   8   4    0.75    1.41
  -2  -8   4    0.99    1.13
   2   8  -3    1.17    0.66
  -2   8   3    0.60    1.00
  -2  -8   3    1.67    1.05
   2   8  -2    3.60    1.15
  -2   8   2    1.12    1.14
  -2  -8   2    3.39    1.34
   2   8  -1    2.69    1.05
  -2   8   1    1.72    1.33
  -2   8   1    2.94    1.27
  -2  -8   1    1.79    0.93
   2   8   0    8.00    1.47
  -2   8   0    4.46    1.48
  -2   8   0    2.84    1.31
  -2  -8   0    5.69    1.33
   2   8   1    8.86    1.66
  -2   8  -1   11.01    2.09
  -2  -8  -1   12.92    1.95
  -2   8  -2   79.99    5.15
  -2  -8  -2   88.13    4.51
   2   8   2   79.94    4.29
  -2  -8  -2   91.34    4.61
  -2   8  -3   19.50    2.74
  -2  -8  -3   17.79    2.14
  -2   8  -4   15.26    2.49
  -2  -8  -4   15.95    2.12
  -2   8  -5    8.33    1.74
  -2  -8  -5    6.32    1.35
  -2   8  -6    4.78    1.66
  -2  -8  -6    5.14    1.38
  -2   8  -7   17.91    2.44
  -2  -8  -7   16.17    2.17
  -2   8  -8    4.07    1.55
  -2  -8  -8    4.52    1.28
  -2   8  -9   -0.42    0.87
  -2  -8  -9    0.49    0.77
  -2   8 -10    1.39    0.86
  -2  -8 -10    2.38    1.23
  -2   8 -11    1.30    0.94
  -2  -8 -11    2.45    1.11
  -2   8 -12   16.73    2.24
  -2  -8 -12   16.80    2.24
  -2  -8 -13   22.38    2.52
  -2   8 -13   18.90    2.32
  -2   8 -14  193.50    6.73
  -2  -8 -14  185.59    6.74
  -2   8 -15   17.90    2.10
  -2  -8 -15   18.75    2.25
  -2   8 -16    9.39    1.60
  -2  -8 -16    8.85    1.55
  -2   8 -17   45.58    3.11
  -2  -8 -17   44.26    3.20
  -2   8 -18   15.63    1.82
  -2  -8 -18   16.50    2.02
  -2   8 -19  173.88    5.60
  -2  -8 -19  175.16    6.01
  -2   8 -20    0.74    0.69
  -2  -8 -20    1.20    0.86
  -2   8 -21   53.25    2.86
  -2  -8 -21   51.13    3.08
  -2   8 -22   -0.60    0.51
  -2  -8 -22   -0.31    0.62
  -2   8 -23    1.07    0.59
  -2  -8 -23    2.62    0.74
  -2  -8 -24   41.46    2.42
  -2   9  15  119.60    3.93
  -2   9  14  102.18    3.75
  -2  -9  14  106.05    3.64
  -2   9  13   59.86    2.98
  -2  -9  13   56.92    2.75
  -2   9  12    6.39    1.15
  -2  -9  12    5.46    0.98
  -2   9  11   17.30    1.67
  -2  -9  11   17.09    1.61
  -2  -9  10   65.85    3.13
  -2   9  10   65.67    3.36
  -2   9   9   19.65    1.97
  -2  -9   9   17.73    1.72
  -2   9   8   14.16    1.71
  -2  -9   8   10.14    1.33
  -2   9   7   48.14    2.99
  -2  -9   7   49.91    2.80
  -2   9   6    2.19    1.41
  -2  -9   6   -0.23    0.55
  -2   9   5   12.67    1.85
  -2  -9   5    8.67    1.29
  -2   9   4   87.40    4.14
  -2  -9   4   82.52    3.53
  -2   9   3   20.44    2.41
  -2  -9   3    8.52    1.20
  -2   9   2   62.41    3.52
  -2  -9   2   62.66    2.94
  -2   9   1   20.49    2.35
  -2  -9   1   13.47    1.40
  -2   9   0   23.21    2.26
  -2   9  -1    6.75    1.56
  -2   9  -2   -0.25    0.58
  -2   9  -3    7.45    1.27
  -2   9  -4   39.88    2.72
  -2   9  -5   22.03    2.00
  -2   9  -6    1.47    0.96
   2  -9   6    2.74    0.85
  -2   9  -7    2.00    0.73
   2  -9   7    2.54    0.83
  -2   9  -8    9.00    1.33
  -2   9  -9   85.48    3.60
  -2   9 -10   27.72    2.10
  -2   9 -11   16.15    1.51
  -2   9 -12   47.50    2.42
  -2   9 -13   34.88    2.02
   3   0 -38    0.03    0.45
   3   0 -37    3.59    0.87
   3   0 -36    0.65    0.62
  -3   0  35   42.04    2.89
   3   0 -35   40.65    2.70
   3   0 -34    0.04    0.63
  -3   0  34   -0.38    0.70
  -3   0  33   95.36    4.93
   3   0 -33   93.52    4.40
   3   0 -32    0.27    0.77
  -3   0  32    0.86    1.06
   3   0 -31    1.40    1.09
  -3   0  31    0.92    0.91
   3   0 -30    0.75    0.75
  -3   0  30    0.42    0.92
   3   0 -29   19.21    2.18
  -3   0  29   18.86    2.66
  -3   0  29   17.36    2.45
   3   0 -28   -0.19    0.84
  -3   0  28    0.92    1.18
  -3   0  28   -0.61    0.98
  -3   0  27   27.93    3.29
  -3   0  27   28.38    3.24
   3   0 -27   31.96    2.98
   3   0 -26   -1.68    0.83
  -3   0  26    0.19    1.08
  -3   0  26   -0.80    1.08
   3   0 -25    5.68    1.48
  -3   0  25    3.35    1.59
  -3   0  25    3.20    1.36
  -3   0  24    0.68    1.28
  -3   0  24    0.71    1.09
  -3   0  23   71.76    5.25
  -3   0  23   74.10    5.36
  -3   0  22    1.62    1.43
  -3   0  22    0.13    1.05
  -3   0  21   86.50    5.76
  -3   0  21   89.43    5.91
  -3   0  20   -0.21    0.96
  -3   0  20    1.31    1.26
  -3   0  19   68.39    5.19
  -3   0  19   67.83    5.15
  -3   0  18    1.12    1.42
  -3   0  18    2.01    1.62
  -3   0  17   62.35    5.04
  -3   0  17   59.13    4.74
  -3   0  16    1.05    1.37
  -3   0  16   -0.03    0.92
  -3   0  15   33.79    3.69
  -3   0  15   28.56    3.30
  -3   0  14    0.23    1.06
  -3   0  14    0.71    1.07
  -3   0  13    1.40    1.45
  -3   0  13   -0.38    1.01
  -3   0  12    1.39    1.18
  -3   0  12    1.07    0.92
  -3   0  11   -0.36    1.14
  -3   0  11    0.27    1.01
  -3   0  10   -1.86    1.33
  -3   0  10    0.38    0.88
  -3   0   9   24.79    3.18
  -3   0   9   26.98    3.14
  -3   0   8    0.16    0.94
  -3   0   8    1.17    1.19
  -3   0   7   82.08    5.48
  -3   0   7   82.36    5.53
  -3   0   7   84.22    5.20
  -3   0   7   77.20    4.81
  -3   0   6    0.39    0.93
  -3   0   6   -0.39    0.88
  -3   0   6   -0.36    0.99
  -3   0   5  104.98    6.12
  -3   0   5  105.82    5.66
  -3   0   5   98.25    6.03
  -3   0   5   84.71    5.03
  -3   0   4   -1.53    1.16
  -3   0   4    0.83    1.04
  -3   0   4    0.34    0.91
  -3   0   4    1.43    1.39
  -3   0   3   82.64    5.38
  -3   0   3   77.51    4.69
  -3   0   3   76.35    5.27
  -3   0   3   65.49    4.52
  -3   0   2    0.71    0.75
  -3   0   2   -0.78    1.25
  -3   0   2    0.88    1.20
  -3   0   2   -0.12    0.77
  -3   0   1  163.76    7.56
  -3   0   1  149.83    7.18
  -3   0   1  143.67    6.61
  -3   0   0   -0.10    0.88
  -3   0   0    0.31    1.07
  -3   0   0   -0.07    0.97
  -3   0  -1  113.39    6.48
  -3   0  -1  120.90    6.29
  -3   0  -1  100.98    5.46
  -3   0  -2    0.15    0.89
  -3   0  -2    0.50    1.37
  -3   0  -2   -0.26    1.07
  -3   0  -3   17.76    2.48
  -3   0  -3   15.23    2.49
  -3   0  -3   16.36    2.21
  -3   0  -4    1.76    1.23
  -3   0  -4    0.22    0.90
  -3   0  -4   -1.93    1.26
  -3   0  -5   31.55    3.34
  -3   0  -5   34.90    3.28
  -3   0  -5   26.50    2.93
  -3   0  -6   -1.29    1.00
  -3   0  -6   -0.19    1.04
  -3   0  -7   10.29    1.74
  -3   0  -7   15.54    2.48
  -3   0  -8   -0.63    1.17
  -3   0  -8   -0.10    0.95
  -3   0  -9   -1.07    1.07
  -3   0  -9   -0.03    0.96
  -3   0 -10   -0.65    0.89
  -3   0 -10   -0.82    1.25
  -3   0 -11  174.40    7.93
  -3   0 -11  146.03    6.93
  -3   0 -12    0.12    0.92
  -3   0 -12   -0.54    1.26
  -3   0 -13    2.96    1.40
  -3   0 -13    5.75    1.63
  -3   0 -14    0.72    1.20
  -3   0 -14    3.19    1.85
  -3   0 -15   95.36    5.99
  -3   0 -15   68.28    4.95
  -3   0 -16    1.47    1.22
  -3   0 -16    2.59    1.35
  -3   0 -17  181.13    8.49
  -3   0 -18    1.39    1.20
  -3   0 -19   61.65    5.08
  -3   0 -20    1.89    1.38
  -3   0 -21    0.17    1.06
  -3   0 -22    0.95    1.51
  -3   0 -23   -1.10    1.05
  -3   0 -24    2.73    1.81
  -3   0 -25    7.26    1.90
  -3   0 -26    0.50    1.35
  -3   0 -27  126.01    6.64
  -3   0 -28    1.89    1.62
  -3   0 -29   63.33    4.56
  -3   0 -30    1.04    1.10
  -3   0 -31   33.25    3.20
  -3   0 -32   -0.19    0.79
  -3   0 -33   95.81    4.82
  -3   0 -34    1.43    0.88
  -3   0 -35   35.33    2.64
  -3   0 -36    1.51    0.67
  -3   0 -37   82.75    3.45
  -3   0 -38    0.46    0.44
   3   1 -38   25.40    1.88
   3  -1 -37   44.56    2.47
   3   1 -37   62.63    3.12
   3   1 -36   13.71    1.62
   3   1 -35    4.49    1.10
  -3   1  35    4.81    1.26
  -3  -1  35    5.11    1.08
  -3   1  34   90.78    4.70
  -3  -1  34   92.43    4.22
   3   1 -34   91.32    4.40
   3   1 -33    8.14    1.52
  -3   1  33    8.19    1.61
  -3  -1  33    6.64    1.27
   3   1 -32    8.25    1.59
  -3   1  32    8.39    1.67
  -3  -1  32    8.55    1.56
  -3  -1  32    7.11    1.56
  -3   1  31   69.29    4.66
  -3  -1  31   69.52    4.28
  -3  -1  31   68.66    4.33
   3   1 -31   66.93    4.18
   3   1 -30   -0.22    0.78
  -3   1  30   -2.01    1.09
  -3  -1  30    0.27    0.76
  -3  -1  30    1.13    1.07
   3   1 -29    6.81    1.59
  -3   1  29    8.45    2.05
  -3  -1  29    6.32    1.70
  -3  -1  29    7.25    1.71
   3   1 -28   15.47    2.28
  -3   1  28   16.10    2.47
  -3  -1  28   14.62    2.28
  -3  -1  28   15.53    2.42
  -3   1  27    0.49    1.13
  -3  -1  27    0.97    1.03
  -3  -1  27    0.30    1.16
  -3   1  26   36.00    3.84
  -3  -1  26   38.21    3.70
  -3  -1  26   31.96    3.43
  -3   1  25   14.04    2.61
  -3  -1  25   12.75    2.23
  -3  -1  25   14.49    2.43
  -3   1  24    1.70    1.09
  -3  -1  24    1.41    1.12
  -3  -1  24    1.09    1.33
  -3   1  23   -0.23    1.37
  -3  -1  23    1.02    1.10
  -3   1  23   -1.03    1.36
  -3  -1  23    2.06    1.66
  -3   1  22   56.77    4.76
  -3  -1  22   57.18    4.64
  -3   1  22   56.57    4.67
  -3  -1  22   59.41    4.90
  -3   1  21   19.42    2.95
  -3  -1  21   21.83    3.09
  -3   1  21   19.91    2.99
  -3  -1  21   19.23    2.77
  -3   1  20  305.33   10.87
  -3  -1  20  317.04   10.91
  -3   1  20  324.67   11.04
  -3  -1  20  333.16   11.14
   3   1 -19    2.35    1.35
  -3   1  19    2.94    1.62
  -3  -1  19    5.07    1.80
  -3   1  19    3.77    1.47
  -3  -1  19    4.72    1.80
  -3   1  18   20.77    3.05
  -3  -1  18   19.55    2.99
  -3   1  18   20.28    2.93
  -3  -1  18   20.79    2.86
   3   1 -18   19.76    2.81
   3   1 -17   20.60    2.92
  -3   1  17   20.95    2.96
  -3  -1  17   20.32    3.02
  -3   1  17   17.58    2.69
  -3  -1  17   17.24    2.77
   3   1 -16    5.52    1.79
  -3   1  16    6.88    1.89
  -3  -1  16    7.98    2.10
  -3   1  16    7.99    1.95
  -3  -1  16    7.80    2.06
   3   1 -15   33.59    3.62
  -3   1  15   36.18    3.88
  -3   1  15   32.02    3.46
  -3  -1  15   35.63    3.63
  -3  -1  15   37.05    3.89
   3   1 -14   29.05    3.37
  -3   1  14   36.75    3.91
  -3  -1  14   34.30    3.68
  -3   1  14   37.34    3.72
  -3  -1  14   35.40    3.63
   3   1 -13    2.65    1.44
  -3   1  13    2.76    1.50
  -3  -1  13    5.82    1.76
  -3   1  13    5.30    1.52
  -3  -1  13    6.21    1.79
  -3   1  12   83.08    5.59
  -3  -1  12   78.99    5.57
  -3   1  12   82.20    5.36
  -3  -1  12   87.57    5.62
   3   1 -11   61.44    4.49
  -3   1  11   62.55    4.78
  -3  -1  11   66.75    5.02
  -3   1  11   67.42    4.80
  -3  -1  11   66.21    4.86
   3   1 -10   44.16    3.87
  -3   1  10   49.11    4.27
  -3  -1  10   45.09    4.19
  -3   1  10   46.95    4.05
  -3  -1  10   52.13    4.38
   3   1  -9   87.35    5.38
  -3   1   9   87.13    5.70
  -3  -1   9   97.00    6.05
  -3   1   9   90.47    5.46
  -3  -1   9   95.43    5.79
   3   1  -8    3.06    1.24
  -3   1   8    3.94    1.77
  -3  -1   8    3.18    1.60
  -3   1   8    5.46    1.75
  -3  -1   8    4.20    1.56
   3   1  -7   31.13    3.14
  -3  -1   7   29.60    3.45
  -3   1   7   31.41    3.51
  -3  -1   7   31.52    3.41
  -3   1   7   29.58    3.16
  -3  -1   7   31.86    3.29
  -3   1   6    2.99    1.12
  -3  -1   6    5.29    1.67
   3   1  -6    4.87    1.71
  -3   1   6    7.38    1.76
  -3  -1   6    4.35    1.45
  -3   1   6    6.54    1.64
  -3  -1   6    6.56    1.67
  -3   1   5   13.23    2.32
  -3   1   5   18.81    2.95
  -3   1   5   23.67    2.98
  -3  -1   5   20.79    2.91
   3   1  -5   17.56    2.56
  -3  -1   5   20.16    2.79
  -3   1   5   20.59    2.53
  -3  -1   5   21.39    2.64
  -3   1   4    5.04    1.35
  -3  -1   4    6.40    1.73
  -3   1   4    6.49    2.04
  -3   1   4    7.75    1.84
   3   1  -4    6.91    1.86
  -3  -1   4    5.98    1.87
  -3   1   4    6.76    1.75
  -3  -1   4    6.71    1.66
  -3   1   3  360.33   11.62
  -3   1   3  364.74   10.88
  -3  -1   3  369.71   11.57
  -3  -1   3  356.78   11.13
  -3   1   3  366.95   10.16
  -3  -1   3  387.58   10.68
  -3   1   3  381.81   10.91
  -3   1   2  324.00   10.78
  -3  -1   2  302.82   10.27
  -3   1   2  311.94   10.00
  -3  -1   2  317.54   10.71
  -3   1   2  312.55    9.88
  -3   1   1    1.73    1.47
  -3   1   1    1.09    0.90
  -3  -1   1    0.79    1.21
  -3   1   1   -0.77    0.78
  -3  -1   1    0.28    0.94
  -3   1   0   52.14    4.53
  -3   1   0   51.27    3.95
  -3  -1   0   54.27    4.40
  -3  -1   0   51.18    4.16
  -3   1   0   46.29    3.96
  -3   1  -1    0.01    0.93
  -3   1  -1   -0.33    1.06
  -3  -1  -1   -0.41    1.28
  -3  -1  -1   -0.28    1.11
  -3   1  -2    9.33    2.04
  -3   1  -2   11.86    2.31
  -3  -1  -2    9.71    2.01
  -3  -1  -2   15.47    2.43
  -3   1  -3   17.73    2.54
  -3  -1  -3   16.04    2.40
  -3   1  -3   16.32    2.64
  -3  -1  -3   19.96    2.67
  -3   1  -4   97.75    5.96
  -3  -1  -4   95.88    5.75
  -3  -1  -4   95.67    5.76
  -3   1  -5    1.40    1.23
  -3  -1  -5    1.68    1.09
  -3  -1  -5    3.26    1.06
  -3   1  -5    4.41    1.44
  -3  -1  -6   52.52    4.23
  -3   1  -6   51.98    4.49
  -3  -1  -6   51.60    4.34
  -3   1  -6   46.04    3.92
  -3  -1  -7   33.48    3.52
  -3   1  -7   35.56    3.58
  -3  -1  -7   30.08    3.24
  -3   1  -7   28.70    3.03
  -3   1  -8   12.80    2.05
  -3   1  -8   12.30    2.41
  -3  -1  -8   15.83    2.71
  -3  -1  -8   15.34    2.48
  -3   1  -9  174.68    8.06
  -3  -1  -9  188.11    8.00
  -3  -1  -9  174.87    7.73
  -3   1  -9  180.97    7.36
  -3   1 -10  160.58    7.71
  -3  -1 -10  169.39    7.81
  -3  -1 -10  176.97    7.82
  -3   1 -10  163.03    7.37
  -3   1 -11    6.85    2.00
  -3   1 -11    8.63    2.00
  -3  -1 -11    8.39    2.00
  -3  -1 -11    9.64    1.95
  -3   1 -12   27.17    3.30
  -3  -1 -12   29.44    3.39
  -3   1 -13    0.72    0.96
  -3   1 -13    2.30    1.34
  -3  -1 -13    2.81    1.31
  -3   1 -14  135.60    7.19
  -3  -1 -14  140.50    7.28
  -3   1 -14  123.00    6.63
  -3   1 -15   11.21    2.48
  -3   1 -15   10.76    2.24
  -3  -1 -15   10.28    2.31
  -3   1 -16   93.42    5.97
  -3  -1 -16   98.27    6.24
  -3   1 -16  104.21    5.95
  -3   1 -17   74.10    5.53
  -3  -1 -17   66.77    5.29
  -3   1 -17   76.66    5.35
  -3   1 -18    7.81    2.02
  -3  -1 -18    9.81    2.12
  -3   1 -18    8.66    2.53
  -3   1 -19    8.48    2.18
  -3  -1 -19    8.46    2.26
  -3   1 -20    4.41    1.57
  -3  -1 -20    7.36    2.20
  -3   1 -21   32.79    3.71
  -3  -1 -21   34.53    3.70
  -3   1 -21   33.35    3.04
  -3   1 -22   25.35    3.37
  -3  -1 -22   27.65    3.55
  -3   1 -22   33.25    3.10
  -3   1 -23   13.58    2.51
  -3  -1 -23   14.26    2.67
  -3   1 -23   12.82    1.94
  -3   1 -24    7.07    1.91
  -3  -1 -24    7.87    2.10
  -3   1 -24    7.97    1.70
  -3   1 -25    8.69    1.69
  -3   1 -25    8.22    1.98
  -3  -1 -25    3.95    1.53
  -3   1 -26    9.09    1.67
  -3   1 -26   12.46    2.29
  -3  -1 -26   12.16    2.32
  -3   1 -27    9.67    2.04
  -3  -1 -27    8.42    2.05
  -3   1 -27    5.41    1.40
  -3   1 -28   -1.12    0.95
  -3  -1 -28   -1.54    1.01
  -3   1 -29    3.42    1.44
  -3  -1 -29    2.80    1.32
  -3   1 -30    9.96    1.85
  -3  -1 -30    8.73    1.93
  -3  -1 -31  134.58    6.22
  -3   1 -31  137.09    5.95
  -3  -1 -32   45.99    3.53
  -3   1 -32   45.77    3.34
  -3   1 -33    7.48    1.43
  -3  -1 -33    9.95    1.71
  -3   1 -34   -1.07    0.85
  -3  -1 -34    0.47    0.80
  -3  -1 -35    8.70    1.46
  -3   1 -35    8.30    1.22
  -3   1 -36    8.74    1.17
  -3  -1 -36   10.37    1.45
  -3  -1 -37   -0.69    0.64
  -3  -1 -38   17.02    1.51
   3   2 -38   73.77    3.00
   3   2 -37   64.22    3.06
   3   2 -36   27.08    2.20
   3   2 -35   11.11    1.49
   3   2 -34    2.79    1.01
  -3  -2  34    2.22    0.80
   3   2 -33    1.58    0.89
  -3   2  33   -0.78    0.80
  -3  -2  33    1.33    0.79
   3   2 -32    1.60    0.98
  -3   2  32    1.12    1.07
  -3  -2  32   -0.68    0.81
  -3  -2  32   -0.01    0.72
   3   2 -31   -0.07    0.95
  -3   2  31   -0.33    1.07
  -3  -2  31   -0.16    0.64
  -3  -2  31   -0.98    1.00
   3   2 -30   16.65    2.28
  -3   2  30   16.63    2.43
  -3  -2  30   15.61    2.01
  -3  -2  30   18.04    2.31
  -3   2  29    5.60    1.49
  -3  -2  29    4.33    1.17
  -3  -2  29    5.39    1.42
  -3   2  28   21.63    2.77
  -3  -2  28   20.06    2.36
  -3  -2  28   21.38    2.75
  -3   2  27    2.98    1.52
  -3  -2  27    2.77    0.94
  -3  -2  27    1.41    1.13
  -3   2  26   14.22    2.45
  -3  -2  26   17.27    2.36
  -3  -2  26   17.24    2.48
  -3   2  25   13.04    2.40
  -3  -2  25   11.27    2.14
  -3  -2  25   10.95    2.17
  -3   2  24   29.71    3.53
  -3  -2  24   31.30    3.25
  -3  -2  24   31.24    3.45
  -3   2  23    6.23    1.75
  -3  -2  23    9.64    2.05
  -3  -2  23    8.08    1.99
  -3   2  22  112.16    6.71
  -3  -2  22  111.41    6.26
  -3  -2  22  113.18    6.35
   3   2 -21    0.76    0.87
  -3   2  21    2.88    1.71
  -3  -2  21    2.50    1.44
  -3  -2  21    3.24    1.64
   3   2 -20  256.49    9.60
  -3   2  20  267.79   10.21
  -3  -2  20  256.33    9.61
  -3  -2  20  264.45    9.89
   3   2 -19   83.51    5.69
  -3   2  19   86.44    5.86
  -3  -2  19   85.56    5.76
  -3  -2  19   88.14    5.75
   3   2 -18   36.65    3.93
  -3   2  18   42.43    4.15
  -3  -2  18   37.68    3.92
  -3  -2  18   35.22    3.68
   3   2 -17   29.91    3.52
  -3   2  17   33.64    3.72
  -3  -2  17   33.96    3.72
  -3  -2  17   34.50    3.71
   3   2 -16    1.50    1.19
  -3   2  16   -0.63    1.25
  -3  -2  16   -0.06    0.96
  -3  -2  16    2.00    0.99
   3   2 -15   21.44    2.83
  -3   2  15   19.13    2.75
  -3  -2  15   21.20    2.97
  -3  -2  15   22.31    2.96
   3   2 -14   14.98    2.38
  -3   2  14   16.04    2.54
  -3  -2  14   16.31    2.63
  -3  -2  14   13.74    2.40
   3   2 -13   16.02    2.56
  -3   2  13   20.30    2.90
  -3  -2  13   20.36    2.95
  -3  -2  13   21.06    2.84
   3   2 -12  215.65    8.54
  -3   2  12  214.48    8.82
  -3  -2  12  215.63    9.13
  -3  -2  12  213.93    8.83
   3   2 -11    1.41    1.11
  -3   2  11    1.01    1.08
  -3  -2  11    0.53    1.03
  -3  -2  11    2.18    1.30
   3   2 -10    0.90    1.13
  -3   2  10   -1.94    1.23
  -3  -2  10    1.06    1.32
  -3  -2  10    0.91    1.03
   3   2  -9    2.89    1.40
  -3   2   9    2.46    1.24
  -3  -2   9    1.97    1.38
  -3  -2   9    2.54    1.24
   3   2  -8   21.67    2.98
  -3   2   8   16.29    2.45
  -3  -2   8   17.96    2.69
  -3  -2   8   17.37    2.57
  -3   2   7   56.30    4.42
  -3  -2   7   56.80    4.66
   3   2  -7   57.85    4.72
  -3  -2   7   65.07    4.73
  -3   2   6  242.75    8.83
  -3  -2   6  239.62    8.86
  -3  -2   6  247.17    9.57
   3   2  -6  247.70    8.97
  -3  -2   6  253.44    9.35
  -3   2   6  236.92    8.86
  -3   2   5   10.25    2.17
  -3  -2   5   14.81    2.44
  -3   2   5   17.21    2.38
  -3  -2   5   15.76    2.47
  -3  -2   5   19.78    2.67
  -3   2   4    2.58    1.36
  -3  -2   4    4.71    1.67
  -3   2   4    3.10    1.17
  -3  -2   4    5.08    1.57
  -3  -2   4    5.32    1.56
  -3   2   3  292.74   10.64
  -3  -2   3  309.67   10.00
  -3  -2   3  304.14   10.62
  -3  -2   3  337.45   10.24
  -3   2   3  304.81   10.49
  -3   2   2  229.56    9.38
  -3  -2   2  221.80    9.05
  -3  -2   2  224.83    8.65
  -3   2   2  199.11    8.55
  -3  -2   1   58.15    4.55
  -3   2   1   62.37    4.95
  -3  -2   1   60.50    4.66
  -3   2   1   61.76    4.46
  -3   2   0   10.81    2.12
  -3   2   0   12.76    2.48
  -3  -2   0   10.24    2.07
  -3  -2   0   12.47    2.30
  -3   2  -1    0.51    0.80
  -3  -2  -1    0.40    1.02
  -3   2  -1    0.24    1.25
  -3  -2  -1    2.00    1.27
  -3   2  -2    2.04    1.12
  -3  -2  -2    3.31    1.41
  -3   2  -2    4.06    1.72
  -3  -2  -2    2.67    1.39
  -3   2  -3   24.95    3.27
  -3  -2  -3   21.51    2.85
  -3  -2  -3   18.93    2.71
  -3   2  -3   19.68    2.71
  -3   2  -4   22.58    3.24
  -3  -2  -4   25.41    3.11
  -3  -2  -4   27.83    3.34
  -3   2  -4   21.96    2.82
  -3   2  -5   38.37    3.97
  -3  -2  -5   32.83    3.51
  -3  -2  -5   34.32    3.58
  -3   2  -5   30.63    3.41
  -3   2  -6    0.75    1.00
  -3   2  -6    2.86    1.64
  -3  -2  -6    2.13    0.86
  -3  -2  -6    1.14    0.99
  -3   2  -7    0.50    0.89
  -3   2  -7    2.77    1.64
  -3  -2  -7    4.80    1.45
  -3  -2  -7    1.52    1.23
  -3   2  -8   13.53    2.18
  -3   2  -8   18.03    2.79
  -3  -2  -8   19.69    2.70
  -3  -2  -8   21.53    3.04
  -3   2  -9   11.39    2.09
  -3   2  -9   14.65    2.44
  -3  -2  -9   15.67    2.40
  -3  -2  -9   19.46    2.76
  -3   2 -10   18.38    2.55
  -3   2 -10   25.77    3.29
  -3  -2 -10   21.23    3.01
  -3  -2 -10   24.41    3.16
  -3   2 -11   17.54    2.70
  -3   2 -11   19.90    2.87
  -3  -2 -11   20.37    2.80
  -3  -2 -11   15.83    2.50
  -3   2 -12    1.08    0.96
  -3   2 -12    2.56    1.46
  -3  -2 -12    1.97    1.17
  -3  -2 -12    1.13    0.95
  -3   2 -13   13.15    2.34
  -3   2 -13   15.93    2.67
  -3  -2 -13   18.05    2.72
  -3  -2 -13   12.44    2.26
  -3  -2 -14   79.88    5.58
  -3  -2 -14   65.74    4.99
  -3   2 -14   77.10    5.32
  -3   2 -14   84.48    5.80
  -3   2 -15  149.27    7.42
  -3  -2 -15  189.30    8.42
  -3  -2 -15  142.60    7.14
  -3   2 -15  187.32    7.99
  -3   2 -16   27.15    3.22
  -3   2 -16   18.23    2.81
  -3   2 -16   24.39    2.82
  -3  -2 -16   29.90    3.45
  -3  -2 -16   19.63    2.75
  -3   2 -17   33.01    3.53
  -3  -2 -17   38.48    3.97
  -3   2 -17   30.22    3.03
  -3  -2 -17   28.24    3.22
  -3   2 -17   37.93    3.91
  -3   2 -18    5.21    1.74
  -3  -2 -18    7.61    1.90
  -3   2 -18    7.45    1.52
  -3  -2 -18    8.60    1.97
  -3   2 -18    6.48    2.53
  -3   2 -19    0.68    0.78
  -3  -2 -19   -0.77    1.02
  -3   2 -19   -0.63    0.73
  -3   2 -20    0.38    0.88
  -3  -2 -20   -0.17    1.04
  -3   2 -20    1.62    0.96
  -3   2 -21   16.13    2.61
  -3  -2 -21   20.21    3.08
  -3   2 -21   17.08    2.39
  -3   2 -22   38.42    3.84
  -3   2 -22   45.07    3.72
  -3   2 -23   43.04    4.01
  -3   2 -23   44.27    3.70
  -3   2 -24   25.02    2.96
  -3   2 -24   24.14    2.68
  -3   2 -25   38.37    3.32
  -3   2 -25   38.19    3.57
  -3   2 -26   62.93    4.46
  -3   2 -26   64.07    4.25
  -3   2 -27    5.28    1.27
  -3  -2 -27    5.89    1.87
  -3   2 -27    5.60    1.39
  -3   2 -28  130.72    6.01
  -3   2 -28  136.59    5.95
  -3   2 -29    3.79    1.24
  -3  -2 -29    6.06    1.86
  -3   2 -29    5.31    1.30
  -3   2 -30  131.11    5.46
  -3   2 -30  128.89    5.44
  -3  -2 -30  127.49    6.05
  -3   2 -31    7.50    1.38
  -3  -2 -31    7.35    1.73
  -3  -2 -32  113.59    5.37
  -3  -2 -33   55.29    3.61
  -3  -2 -34   26.29    2.46
  -3  -2 -35    8.42    1.42
  -3  -2 -36    4.60    1.03
  -3  -2 -37    2.49    0.68
   3   3 -37   22.74    1.66
   3   3 -36   96.02    3.59
  -3  -3  35   58.68    2.74
   3   3 -35   64.89    3.18
  -3  -3  34  107.29    4.07
   3   3 -34  108.00    4.37
  -3  -3  33   50.33    3.01
   3   3 -33   48.03    3.09
   3   3 -32    1.47    0.86
  -3  -3  32    1.50    0.81
   3   3 -31   -0.26    0.86
  -3  -3  31    0.70    0.82
   3   3 -30    5.35    1.31
  -3  -3  30    3.27    1.15
  -3   3  29   28.71    2.96
  -3  -3  29   27.38    2.72
  -3   3  28   16.39    2.46
  -3  -3  28   18.02    1.93
  -3  -3  28   16.97    2.31
  -3   3  27   15.84    2.50
  -3  -3  27   15.12    1.94
  -3  -3  27   12.13    2.03
  -3  -3  26   27.32    2.62
  -3   3  26   24.15    3.05
  -3  -3  26   23.76    2.79
  -3   3  25   35.35    3.68
  -3  -3  25   38.55    3.25
  -3  -3  25   36.62    3.52
  -3   3  24   96.91    5.98
  -3  -3  24   95.82    5.26
  -3  -3  24   92.25    5.52
  -3   3  23  112.49    6.39
  -3  -3  23  110.34    5.67
  -3  -3  23  112.19    6.09
   3   3 -22    2.40    1.41
  -3   3  22    3.35    1.66
  -3  -3  22    2.99    1.30
  -3  -3  22    3.20    1.52
   3   3 -21  217.55    9.03
  -3   3  21  223.48    9.24
  -3  -3  21  215.08    8.32
  -3  -3  21  209.09    8.47
   3   3 -20  262.45    9.84
  -3   3  20  276.14   10.19
  -3  -3  20  276.65    9.43
  -3  -3  20  260.05    9.54
   3   3 -19   61.20    4.80
  -3   3  19   68.22    5.13
  -3  -3  19   63.77    4.72
  -3  -3  19   66.41    4.99
   3   3 -18  273.80    9.90
  -3   3  18  273.04   10.03
  -3  -3  18  248.41    9.31
  -3  -3  18  255.25    9.47
   3   3 -17    6.17    1.72
  -3   3  17    7.11    1.83
  -3  -3  17    5.93    1.85
  -3  -3  17    7.46    1.95
   3   3 -16    4.16    1.53
  -3   3  16    2.65    1.30
  -3  -3  16    3.81    1.52
  -3  -3  16    3.14    1.43
   3   3 -15   -0.56    0.99
  -3   3  15    1.42    1.24
  -3  -3  15    0.62    1.14
  -3  -3  15    1.81    1.51
   3   3 -14   20.52    3.08
  -3   3  14   17.60    2.58
  -3  -3  14   22.45    3.00
  -3  -3  14   22.57    3.12
   3   3 -13  127.90    7.17
  -3  -3  13  132.66    7.14
  -3  -3  13  139.19    7.11
   3   3 -12   37.19    4.03
  -3   3  12   28.57    3.25
  -3  -3  12   41.43    4.05
  -3  -3  12   43.96    4.13
   3   3 -11    1.40    1.73
  -3   3  11    1.27    0.76
  -3  -3  11    2.17    1.14
  -3  -3  11    5.40    1.90
   3   3 -10   31.72    4.18
  -3   3  10   31.39    3.27
  -3  -3  10   45.99    4.32
  -3  -3  10   45.19    4.12
   3   3  -9    0.47    1.35
  -3   3   9   -0.13    0.72
  -3  -3   9    0.11    0.96
  -3  -3   9    0.84    1.13
  -3   3   8   17.13    2.59
  -3   3   8   13.05    2.09
   3   3  -8   17.65    2.77
  -3  -3   8   19.62    2.82
  -3  -3   8   19.43    2.83
  -3   3   7   15.51    2.72
   3   3  -7   21.91    3.02
  -3   3   7   18.21    2.48
  -3  -3   7   20.06    2.95
  -3  -3   7   14.60    2.41
  -3  -3   6   46.59    4.44
  -3  -3   6   35.23    3.48
  -3   3   6   39.72    3.92
  -3  -3   5   60.36    4.92
  -3  -3   5   48.00    4.05
  -3   3   5   48.63    4.47
  -3  -3   4   39.01    4.00
  -3  -3   4   31.19    3.22
  -3   3   4   28.59    3.46
  -3  -3   3   23.59    3.22
  -3  -3   3   22.92    2.80
  -3   3   3   25.75    3.29
  -3  -3   2  450.86   13.11
  -3   3   2  473.80   12.67
  -3  -3   1  392.26   12.18
  -3   3   1  391.46   12.37
  -3  -3   0  254.29    9.90
  -3   3   0  239.22    9.65
  -3   3  -1   50.23    4.45
  -3  -3  -1   42.17    4.13
  -3   3  -1   46.31    3.99
  -3   3  -2    2.25    1.62
  -3   3  -2    3.39    1.83
  -3  -3  -2    3.64    1.38
  -3  -3  -2    2.51    1.23
  -3   3  -3   84.01    5.69
  -3  -3  -3   88.09    5.94
  -3   3  -3   85.23    5.81
  -3   3  -4   17.96    2.72
  -3  -3  -4   19.09    2.56
  -3  -3  -4   19.51    2.82
  -3   3  -4   15.42    2.53
  -3   3  -5    0.31    0.83
  -3  -3  -5    2.41    1.12
  -3  -3  -5    0.04    1.04
  -3   3  -5    0.81    1.19
  -3   3  -6    1.35    1.06
  -3   3  -6    1.79    1.42
  -3  -3  -6    1.44    0.85
  -3  -3  -6    0.87    1.24
  -3   3  -7    1.78    1.01
  -3  -3  -7    2.29    1.21
  -3  -3  -7    4.03    1.66
  -3   3  -8   21.47    2.62
  -3   3  -8   20.63    2.95
  -3  -3  -8   24.55    2.88
  -3  -3  -8   25.09    3.26
  -3  -3  -9   88.58    5.34
  -3  -3  -9   78.27    5.63
  -3   3  -9   84.37    5.27
  -3   3 -10  142.66    7.26
  -3  -3 -10  188.38    7.72
  -3   3 -10  157.06    7.09
  -3  -3 -10  186.92    8.52
  -3   3 -10  185.01    7.88
  -3   3 -11   -0.52    1.55
  -3   3 -11    0.88    1.33
  -3  -3 -11    1.99    1.14
  -3   3 -11    0.97    0.84
  -3  -3 -11    2.58    1.55
  -3   3 -12    0.12    1.29
  -3  -3 -12    3.34    1.38
  -3   3 -12    0.18    0.68
  -3  -3 -12   -0.80    1.15
  -3   3 -12    1.82    1.30
  -3   3 -13  186.60    7.87
  -3  -3 -13  211.80    8.98
  -3  -3 -13  163.89    7.40
  -3   3 -13  227.68    8.91
  -3   3 -13  180.99    8.01
  -3   3 -14  591.40   14.21
  -3  -3 -14  567.37   13.89
  -3  -3 -14  587.38   15.01
  -3   3 -15   18.37    2.95
  -3   3 -15   12.85    2.49
  -3  -3 -15   11.42    2.29
  -3   3 -15   11.16    2.10
  -3  -3 -15   12.54    2.45
  -3   3 -16    3.01    1.69
  -3   3 -16    1.05    0.97
  -3  -3 -16    0.93    1.11
  -3   3 -16    1.93    1.06
  -3  -3 -16    0.81    1.24
  -3   3 -17    0.85    0.89
  -3  -3 -17    2.40    1.34
  -3   3 -17    0.58    0.94
  -3  -3 -17    2.86    1.48
  -3  -3 -18  138.90    7.00
  -3   3 -18  118.13    6.26
  -3  -3 -18  105.17    6.13
  -3   3 -18  147.79    6.97
  -3   3 -18  116.85    7.06
  -3   3 -19    7.34    1.73
  -3  -3 -19    6.42    1.67
  -3   3 -19    5.89    1.48
  -3  -3 -19    4.61    1.51
  -3   3 -19    6.38    2.35
  -3   3 -20    1.21    0.94
  -3  -3 -20    1.59    1.15
  -3   3 -20    0.55    0.75
  -3  -3 -20    0.61    0.79
  -3  -3 -21   39.54    3.90
  -3   3 -21   32.28    3.31
  -3  -3 -21   39.82    3.63
  -3  -3 -22    9.44    2.10
  -3   3 -22    5.09    1.34
  -3  -3 -22    5.97    1.41
  -3  -3 -23   26.24    3.13
  -3  -3 -23   22.70    2.56
  -3   3 -23   20.33    2.53
  -3  -3 -24    1.37    1.48
  -3   3 -24    0.72    0.86
  -3  -3 -25   20.53    2.70
  -3   3 -25   15.35    2.17
  -3  -3 -26    3.42    1.34
  -3   3 -26    3.16    1.05
  -3  -3 -27   55.02    4.07
  -3   3 -27   53.75    3.79
  -3  -3 -28   44.90    3.66
  -3   3 -28   46.56    3.46
  -3  -3 -29   13.67    2.04
  -3   3 -29   13.11    1.77
  -3  -3 -30   14.79    2.01
  -3   3 -30   15.11    1.92
  -3  -3 -31    6.99    1.46
  -3   3 -31    5.24    1.26
  -3   3 -32  256.01    6.72
  -3  -3 -32  261.69    7.28
  -3  -3 -33  253.26    6.84
  -3  -3 -34    6.01    1.16
  -3  -3 -35    5.67    0.95
  -3  -3 -36   24.75    1.75
   3   4 -35   65.59    2.65
   3   4 -34   23.35    1.74
  -3   4  34   14.11    1.51
  -3  -4  33   75.43    3.14
   3   4 -33   76.41    3.33
   3   4 -32    3.05    0.89
  -3  -4  32    4.20    0.95
   3   4 -31    3.40    0.88
  -3  -4  31    4.88    1.08
  -3  -4  30   61.96    3.53
   3   4 -30   61.32    3.52
  -3  -4  29   16.47    1.95
  -3  -4  28   60.18    3.79
  -3  -4  27    1.54    0.91
  -3  -4  26    6.11    1.29
  -3  -4  25    2.41    0.88
  -3  -4  24    8.30    1.69
  -3   4  23   43.76    3.78
  -3  -4  23   40.00    3.12
  -3  -4  23   36.32    3.33
   3   4 -22   32.04    3.43
  -3   4  22   34.72    3.40
  -3  -4  22   36.29    2.99
  -3  -4  22   33.59    3.33
   3   4 -21   34.74    3.51
  -3   4  21   36.15    3.55
  -3  -4  21   34.04    2.97
  -3  -4  21   35.12    3.42
   3   4 -20    0.97    1.14
  -3   4  20    2.81    1.34
  -3  -4  20    1.00    0.95
  -3  -4  20    1.41    1.33
   3   4 -19  194.39    8.21
  -3  -4  19  192.55    7.46
  -3  -4  19  187.43    7.91
   3   4 -18  292.93   10.01
  -3  -4  18  280.62    9.15
  -3  -4  18  275.07    9.55
   3   4 -17   67.06    4.95
  -3   4  17   57.92    4.48
  -3  -4  17   68.51    4.75
  -3  -4  17   68.31    4.89
   3   4 -16   10.98    2.19
  -3   4  16   10.26    2.06
  -3  -4  16   12.65    2.23
  -3  -4  16   11.55    2.23
   3   4 -15    1.95    1.21
  -3   4  15    2.71    1.16
  -3  -4  15    3.80    1.62
  -3  -4  15    3.06    1.38
   3   4 -14   27.39    3.60
  -3   4  14   27.94    3.03
  -3  -4  14   32.56    3.48
  -3  -4  14   33.59    3.53
   3   4 -13   19.00    3.03
  -3   4  13   20.26    2.63
  -3  -4  13   26.27    3.16
  -3  -4  13   23.70    3.03
   3   4 -12   57.14    4.76
  -3   4  12   40.78    3.61
  -3  -4  12   58.42    4.67
  -3  -4  12   59.68    4.65
  -3   4  12   50.28    4.87
   3   4 -11    8.17    2.34
  -3   4  11    7.41    2.29
  -3   4  11   10.45    1.85
  -3  -4  11   10.34    2.15
  -3  -4  11    9.66    2.05
   3   4 -10    0.78    1.25
  -3   4  10    0.28    1.16
  -3  -4  10    0.79    1.00
  -3  -4  10    1.89    1.13
  -3   4   9    1.90    1.36
   3   4  -9    6.71    1.86
  -3  -4   9    3.17    1.29
  -3  -4   9    4.97    1.64
  -3   4   8   14.23    2.44
   3   4  -8   12.91    2.58
  -3  -4   8   15.10    2.43
  -3  -4   8   12.77    2.23
   3   4  -7    9.76    2.46
  -3   4   7   11.21    2.25
  -3  -4   7   11.95    2.36
  -3  -4   7    9.73    1.93
  -3   4   6   26.10    3.27
  -3  -4   6   27.22    3.26
  -3  -4   6   23.66    2.88
  -3   4   5   -1.03    1.14
  -3  -4   5    0.34    1.17
  -3  -4   5   -0.24    0.69
  -3  -4   4   55.57    4.76
  -3  -4   4   43.22    3.80
  -3   4   4   53.39    4.84
  -3  -4   3   81.90    5.74
  -3   4   3   83.09    5.48
  -3  -4   2   28.09    3.51
  -3  -4   2   27.91    2.91
  -3   4   2   33.48    4.74
  -3  -4   1  208.79    9.08
  -3   4   1  217.46    8.79
  -3   4   0    3.95    2.80
  -3  -4   0    1.42    1.29
  -3  -4  -1   65.04    5.25
  -3   4  -1   66.01    5.02
  -3   4  -2   89.08    5.36
  -3  -4  -2   78.54    5.67
  -3   4  -2   82.56    5.41
  -3   4  -3    1.63    2.01
  -3   4  -3    0.84    0.63
  -3  -4  -3    1.34    1.52
  -3   4  -4   48.60    4.03
  -3  -4  -4   57.84    4.92
  -3   4  -4   56.38    4.67
  -3   4  -5   23.33    3.15
  -3   4  -5   24.59    2.92
  -3  -4  -5   24.81    3.18
  -3   4  -6   72.50    4.97
  -3  -4  -6   83.96    5.83
  -3   4  -6   83.16    5.36
  -3   4  -7    8.44    1.84
  -3   4  -7   10.59    2.03
  -3  -4  -7   10.74    2.13
  -3   4  -8   -0.32    1.44
  -3   4  -8    0.31    0.69
  -3  -4  -8    0.08    1.31
  -3   4  -9   -0.38    1.86
  -3   4  -9   -0.52    0.77
  -3  -4  -9    0.34    1.05
  -3   4 -10  117.82    6.28
  -3   4 -10  131.29    6.94
  -3   4 -11   63.84    4.66
  -3  -4 -11   75.40    5.64
  -3   4 -11   67.25    4.99
  -3   4 -12   19.58    2.78
  -3   4 -12   25.17    3.31
  -3  -4 -13  420.51   10.76
  -3  -4 -13  393.07   12.50
  -3   4 -13  392.64   11.57
  -3  -4 -14  156.68    6.64
  -3   4 -14  133.96    6.80
  -3  -4 -14  154.68    7.93
  -3   4 -14  150.01    7.36
  -3  -4 -15  197.49    7.44
  -3  -4 -15  191.70    8.68
  -3   4 -15  200.48    8.46
  -3  -4 -16  251.51    8.47
  -3   4 -16  225.01    8.65
  -3  -4 -16  268.51   10.15
  -3   4 -16  240.74    9.35
  -3  -4 -17    8.61    1.70
  -3   4 -17    6.51    1.54
  -3  -4 -17    9.83    2.30
  -3   4 -17    9.05    2.50
  -3  -4 -18   38.22    3.36
  -3   4 -18   29.17    3.09
  -3  -4 -18   26.63    3.27
  -3   4 -18   36.58    3.88
  -3  -4 -19   43.53    3.61
  -3   4 -19   36.93    3.47
  -3  -4 -19   34.28    3.58
  -3   4 -20  100.71    5.57
  -3  -4 -20   84.74    5.35
  -3  -4 -21   28.14    2.89
  -3   4 -21   29.84    3.05
  -3  -4 -22   34.58    3.09
  -3   4 -22   30.59    3.02
  -3  -4 -23    0.93    1.03
  -3   4 -23    0.78    0.80
  -3  -4 -23    0.24    1.06
  -3  -4 -24   17.60    2.20
  -3   4 -24   15.40    2.13
  -3  -4 -24   10.90    1.72
  -3  -4 -25   13.13    1.87
  -3   4 -25   12.85    1.90
  -3  -4 -25   12.40    1.89
  -3  -4 -26    4.08    1.25
  -3   4 -26    5.14    1.27
  -3  -4 -26    5.10    1.12
  -3  -4 -27    1.46    0.80
  -3   4 -27    1.17    0.71
  -3  -4 -28   42.94    2.99
  -3   4 -28   43.36    3.09
  -3  -4 -29    0.12    0.65
  -3   4 -29    0.46    0.66
  -3  -4 -30   11.05    1.41
  -3   4 -30   10.72    1.51
  -3  -4 -31   69.30    3.22
  -3   4 -31   71.88    3.38
  -3  -4 -32    0.86    0.53
  -3   4 -32    2.51    0.79
  -3  -5  31   20.81    1.55
   3   5 -31   20.38    1.58
   3   5 -30    6.28    1.00
  -3   5  30    5.29    0.98
  -3  -5  30    6.29    0.99
   3   5 -29    0.43    0.47
  -3   5  29    0.09    0.61
  -3  -5  28   21.27    1.97
  -3   5  28   17.51    1.91
  -3   5  27    1.05    0.68
  -3  -5  27    1.37    0.75
  -3   5  26    1.06    0.84
  -3  -5  26    2.86    0.99
  -3   5  25    9.34    1.58
  -3  -5  25   11.57    1.79
  -3   5  24    4.23    1.35
  -3  -5  24    5.72    1.30
  -3   5  23   12.94    2.01
  -3  -5  23   12.63    2.00
  -3   5  22   10.44    1.86
  -3  -5  22   11.35    1.93
   3   5 -21  102.61    5.55
  -3  -5  21   95.11    5.12
  -3   5  21   99.85    5.49
   3   5 -20    0.45    0.84
  -3  -5  20    0.20    0.89
  -3   5  20   -0.11    0.87
   3   5 -19    5.58    1.55
  -3   5  19    8.43    1.86
  -3  -5  19    5.09    1.46
   3   5 -18   21.45    2.67
  -3   5  18   24.49    3.01
  -3  -5  18   22.11    2.36
  -3  -5  18   22.94    2.81
   3   5 -17  216.99    8.13
  -3  -5  17  204.01    7.05
  -3  -5  17  200.17    7.75
  -3   5  17  208.91    8.30
   3   5 -16   33.78    3.40
  -3  -5  16   35.62    3.16
  -3  -5  16   34.72    3.42
  -3   5  16   42.10    4.28
   3   5 -15   18.65    2.60
  -3   5  15   22.69    3.00
  -3  -5  15   20.03    2.46
  -3  -5  15   18.02    2.51
   3   5 -14   38.17    3.74
  -3  -5  14   42.43    3.52
  -3  -5  14   40.69    3.71
  -3   5  14   41.49    3.72
   3   5 -13   13.80    2.35
  -3   5  13   14.99    2.57
  -3  -5  13   14.24    2.15
  -3  -5  13   14.45    2.40
   3   5 -12   17.60    2.66
  -3   5  12   16.69    2.70
  -3  -5  12   12.88    2.12
  -3  -5  12   15.58    2.34
  -3   5  11   17.56    3.07
   3   5 -11   10.55    2.10
  -3  -5  11   11.73    2.15
  -3  -5  11   11.85    2.35
  -3  -5  10   62.99    4.60
  -3  -5  10   70.40    4.89
   3   5 -10   60.99    4.60
  -3   5  10   77.65    5.50
   3   5  -9   56.50    4.57
  -3  -5   9   58.64    4.52
  -3  -5   9   44.19    3.89
  -3   5   9   61.53    4.66
   3   5  -8   17.37    2.73
  -3  -5   8   12.19    1.98
  -3  -5   8   12.42    2.18
   3   5  -7   75.05    5.41
  -3   5   7   69.72    4.57
  -3  -5   7   70.81    5.16
  -3  -5   7   64.21    4.63
  -3   5   7   74.12    5.21
   3   5  -6   92.23    5.80
  -3   5   6   89.77    5.25
  -3  -5   6   85.65    5.57
  -3  -5   6   73.08    4.92
  -3   5   6   89.78    5.75
   3   5  -5  145.36    7.34
  -3   5   5  145.25    6.67
  -3  -5   5  135.40    7.13
  -3   5   5  139.06    7.15
  -3   5   4   17.86    2.91
  -3   5   4   21.35    2.76
  -3  -5   4   18.04    2.74
  -3  -5   4   17.02    2.47
  -3   5   3   21.06    2.75
  -3  -5   3   17.12    2.78
  -3   5   3   18.55    2.50
  -3  -5   3   20.62    2.54
  -3   5   2   46.23    3.90
  -3  -5   2   58.43    4.71
  -3  -5   2   64.08    4.32
  -3   5   2   53.38    4.44
  -3   5   1    2.95    1.45
  -3  -5   1    0.09    1.09
  -3   5   1    1.13    1.12
  -3   5   0    0.60    1.43
  -3  -5   0   -0.89    1.51
  -3   5   0    0.12    0.76
  -3   5  -1    6.30    1.80
  -3   5  -1    2.93    1.20
  -3  -5  -1    2.95    1.39
  -3   5  -2    2.07    1.12
  -3   5  -2    5.21    1.41
  -3  -5  -2    5.74    1.70
  -3   5  -3   50.03    4.09
  -3  -5  -3   62.89    5.03
  -3   5  -3   54.94    4.51
  -3   5  -4   11.47    2.14
  -3   5  -4   16.11    2.35
  -3  -5  -4   18.75    2.84
  -3   5  -5    0.69    1.22
  -3   5  -5    4.66    1.52
  -3  -5  -5    4.63    1.68
  -3   5  -6    4.66    1.34
  -3   5  -6    5.44    1.64
  -3  -5  -6    6.43    2.02
  -3   5  -7   -0.62    1.10
  -3   5  -7    0.77    0.87
  -3  -5  -7   -0.30    1.16
  -3   5  -8   10.87    2.20
  -3   5  -8   14.58    2.34
  -3  -5  -8   16.92    2.67
  -3   5  -9    4.23    1.49
  -3   5  -9    4.23    1.24
  -3  -5  -9    4.27    1.81
  -3   5 -10    1.55    1.34
  -3   5 -10    0.06    0.84
  -3  -5 -10    2.23    1.60
  -3   5 -11    1.23    1.24
  -3   5 -11    2.89    1.14
  -3  -5 -11    3.56    1.49
  -3   5 -12   28.45    3.04
  -3  -5 -12   38.41    3.97
  -3   5 -12   36.75    3.68
  -3   5 -13   80.88    5.08
  -3  -5 -13   93.39    6.06
  -3   5 -13   93.91    5.47
  -3   5 -14   18.87    2.53
  -3  -5 -14   21.15    3.09
  -3   5 -14   25.41    3.35
  -3   5 -15  173.52    7.35
  -3  -5 -15  166.29    7.81
  -3   5 -15  150.86    7.08
  -3   5 -16  113.67    5.90
  -3  -5 -16  114.93    6.45
  -3   5 -16  110.29    5.96
  -3   5 -17  126.99    6.08
  -3  -5 -17  120.99    6.53
  -3   5 -18    0.38    0.85
  -3  -5 -18    0.41    1.31
  -3   5 -19  106.21    5.46
  -3  -5 -19  104.77    5.78
  -3   5 -20   -0.53    0.92
  -3  -5 -20    1.83    1.29
  -3   5 -21   45.57    3.46
  -3  -5 -21   42.35    3.54
  -3   5 -22   10.93    1.77
  -3  -5 -22    8.29    1.65
  -3   5 -23    5.56    1.37
  -3  -5 -23    4.99    1.42
  -3   5 -24    8.89    1.46
  -3  -5 -24    8.46    1.48
  -3   5 -25  101.32    4.55
  -3  -5 -25   97.36    4.43
  -3   5 -26   12.43    1.58
  -3  -5 -26   12.01    1.56
  -3   5 -27    1.17    0.68
  -3  -5 -27    0.10    0.45
  -3   5 -28   13.80    1.51
  -3   5 -29   14.77    1.43
  -3   5 -30    4.67    0.81
  -3  -6  27    2.43    0.67
  -3  -6  26   13.88    1.38
   3   6 -26   13.44    1.33
  -3  -6  25   24.03    1.92
  -3   6  25   22.59    1.73
  -3   6  24    1.81    0.67
  -3  -6  24    1.58    0.82
  -3  -6  23  102.18    4.22
  -3   6  23   98.44    3.94
  -3  -6  22   15.04    1.79
  -3   6  22   16.20    1.77
  -3   6  21    2.40    0.87
  -3  -6  21    1.48    0.78
  -3   6  20    1.05    0.70
  -3  -6  20   -0.32    0.74
   3   6 -19  153.64    5.90
  -3  -6  19  137.76    5.54
  -3   6  19  141.93    5.43
   3   6 -18    8.09    1.53
  -3   6  18    7.77    1.55
  -3  -6  18    7.21    1.50
   3   6 -17   24.34    2.56
  -3  -6  17   19.46    2.28
  -3   6  17   20.86    2.29
   3   6 -16    5.91    1.50
  -3   6  16    6.35    1.58
  -3  -6  16    6.07    1.43
   3   6 -15  159.12    6.39
  -3  -6  15  154.53    6.30
  -3   6  15  151.62    6.15
  -3   6  14    3.55    1.92
   3   6 -14    1.07    1.10
  -3  -6  14    1.37    1.19
   3   6 -13   21.21    2.56
  -3  -6  13   21.15    2.20
  -3   6  13   22.57    2.32
  -3  -6  13   24.16    2.66
  -3   6  13   26.43    2.82
   3   6 -12   43.79    3.57
  -3  -6  12   39.59    3.08
  -3   6  12   51.52    3.58
  -3  -6  12   45.45    3.55
  -3   6  12   49.12    3.56
  -3   6  11    6.69    1.71
   3   6 -11    7.82    1.74
  -3  -6  11    7.18    1.51
  -3   6  11    9.68    1.64
  -3  -6  11    8.54    1.69
  -3   6  10   17.06    2.36
   3   6 -10   13.89    2.13
  -3  -6  10   13.19    1.97
  -3   6  10   15.92    2.15
  -3  -6  10   14.57    2.16
   3   6  -9   12.15    2.01
  -3   6   9   14.44    2.37
  -3  -6   9   16.31    2.25
  -3   6   9   10.70    1.80
  -3  -6   9   12.45    1.94
  -3   6   8    2.59    1.43
   3   6  -8    3.00    1.57
  -3  -6   8    2.82    1.13
  -3   6   8    2.30    0.98
  -3  -6   8    1.06    0.80
  -3   6   7   28.36    2.88
  -3  -6   7   33.80    3.08
  -3  -6   7   31.85    2.98
   3   6  -7   33.38    3.18
  -3   6   7   34.28    3.21
  -3   6   6    9.30    2.27
   3   6  -6    7.19    1.86
  -3  -6   6    4.66    1.45
  -3   6   6    6.01    1.75
  -3  -6   6    4.00    1.25
   3   6  -5  106.38    5.73
  -3   6   5   84.83    4.96
  -3  -6   5   95.32    5.41
  -3  -6   5   84.73    4.78
  -3   6   5  108.63    5.38
   3   6  -4   30.83    3.37
  -3   6   4   24.40    2.80
  -3  -6   4   27.77    2.93
  -3  -6   4   30.62    2.85
  -3   6   4   37.62    3.98
   3   6  -3   77.40    5.18
  -3  -6   3   65.97    4.58
  -3  -6   3   75.76    4.38
  -3   6   3   67.40    4.34
   3   6  -2   65.61    4.92
  -3   6   2   52.01    4.11
  -3  -6   2   63.02    4.45
  -3   6   2   57.04    4.08
  -3   6   1  108.53    5.71
  -3  -6   1  121.48    6.26
  -3   6   1  121.46    5.57
  -3   6   0    2.27    1.11
  -3  -6   0    5.85    1.65
  -3   6   0    6.54    1.79
  -3   6  -1   53.24    4.11
  -3  -6  -1   59.81    4.51
  -3   6  -1   67.85    4.82
  -3   6  -2   76.22    4.79
  -3   6  -2   78.17    4.61
  -3   6  -3   18.29    2.65
  -3  -6  -3   22.17    2.81
  -3   6  -3   23.31    2.63
  -3   6  -4   40.44    3.52
  -3  -6  -4   47.96    4.03
  -3   6  -4   39.80    3.33
  -3   6  -5    5.84    1.41
  -3   6  -5    5.08    1.41
  -3  -6  -5    5.45    1.65
  -3   6  -6   10.80    2.09
  -3   6  -6    9.47    1.82
  -3  -6  -6    8.58    2.13
  -3   6  -7   70.06    4.61
  -3  -6  -7   68.52    4.82
  -3   6  -7   60.44    4.03
  -3   6  -8   29.50    3.03
  -3  -6  -8   26.74    3.03
  -3   6  -8   23.40    2.66
  -3   6  -9   58.24    4.11
  -3  -6  -9   59.35    4.51
  -3   6  -9   54.74    3.79
  -3   6 -10    6.33    1.60
  -3   6 -10    1.73    1.00
  -3  -6 -10    5.01    1.65
  -3   6 -11    1.47    1.00
  -3  -6 -11    1.89    1.15
  -3   6 -12   26.58    2.73
  -3  -6 -12   25.58    2.97
  -3   6 -12   27.83    2.81
  -3   6 -13   10.89    1.80
  -3  -6 -13   11.55    2.04
  -3   6 -14    9.91    1.66
  -3  -6 -14    7.23    1.71
  -3   6 -15   36.75    3.03
  -3  -6 -15   38.53    3.42
  -3   6 -16    6.62    1.37
  -3  -6 -16    5.35    1.47
  -3   6 -17   -0.01    0.75
  -3  -6 -17    0.95    0.90
  -3   6 -18   15.13    1.94
  -3  -6 -18   15.98    2.22
  -3   6 -19    2.65    0.91
  -3  -6 -19    4.30    1.37
  -3   6 -20   25.92    2.36
  -3  -6 -20   26.80    2.62
  -3   6 -21   -0.35    0.60
  -3  -6 -21    0.08    0.62
  -3   6 -22   43.03    2.76
  -3  -6 -22   44.63    3.02
  -3   6 -23   13.21    1.51
  -3  -6 -23   11.09    1.47
  -3   6 -24    4.13    0.90
  -3  -6 -24    4.48    0.94
  -3   6 -25   34.32    2.14
  -3  -6 -25   34.40    2.15
  -3   6 -26    0.72    0.49
  -3  -7  21    7.12    0.93
  -3  -7  20   52.89    2.54
  -3  -7  19    3.76    0.82
  -3  -7  18   11.64    1.40
  -3  -7  17    1.67    0.71
  -3  -7  16    7.55    1.18
   3   7 -15    2.06    0.78
  -3  -7  15    3.99    0.96
   3   7 -14   56.82    3.18
  -3   7  14   49.39    2.73
  -3  -7  14   49.74    2.95
   3   7 -13   39.63    2.69
  -3   7  13   40.86    2.62
  -3  -7  13   36.16    2.54
   3   7 -12    4.83    1.17
  -3   7  12    4.03    1.02
  -3  -7  12    1.98    0.87
  -3   7  11   -2.01    0.72
   3   7 -11   -0.14    0.57
  -3  -7  11   -0.52    0.66
  -3   7  10    2.38    0.62
   3   7 -10    5.18    1.14
  -3   7  10    4.00    1.06
  -3  -7  10    6.79    1.23
  -3   7   9    1.07    0.49
   3   7  -9    2.47    0.98
  -3   7   9    2.65    0.75
  -3  -7   9    3.19    0.94
  -3   7   8   -0.79    0.48
   3   7  -8   -0.08    0.69
  -3   7   8   -0.36    0.66
  -3  -7   8    0.30    0.64
   3   7  -7   19.85    2.10
  -3   7   7   23.44    2.36
  -3  -7   7   16.47    1.79
  -3  -7   7   21.61    2.04
  -3   7   7   18.45    1.68
  -3   7   6   -0.27    0.87
   3   7  -6    0.15    0.69
  -3  -7   6    0.44    0.65
  -3   7   6   -0.01    0.91
  -3  -7   6    0.65    0.62
  -3   7   5    3.09    0.86
   3   7  -5    3.86    1.40
  -3  -7   5    2.76    0.95
  -3   7   5    3.40    1.11
  -3  -7   5    4.81    1.00
   3   7  -4   17.05    2.10
  -3  -7   4   14.17    1.82
  -3   7   4   17.04    2.20
  -3  -7   4   14.57    1.59
  -3   7   4   16.01    1.71
  -3   7   3    8.58    1.39
   3   7  -3   12.13    2.02
  -3  -7   3    8.88    1.44
  -3   7   3   11.01    1.94
  -3   7   2    1.51    0.63
   3   7  -2    4.50    1.29
  -3  -7   2    4.00    1.00
  -3   7   2    5.36    1.42
  -3   7   1   -0.93    0.66
   3   7  -1    0.59    0.95
  -3   7   1    0.80    1.01
  -3  -7   1   -0.34    0.62
   3   7   0   30.79    3.07
  -3   7   0   36.14    3.04
  -3  -7   0   27.82    2.58
  -3   7   0   33.12    2.40
   3   7   1   18.74    2.39
  -3   7  -1   24.32    2.74
  -3  -7  -1   19.12    2.08
  -3   7  -1   21.52    1.94
   3   7   2   11.68    2.07
  -3   7  -2    7.05    1.71
  -3  -7  -2    5.22    1.16
  -3   7  -2   15.35    2.12
   3   7   3   47.76    3.51
  -3   7  -3   51.43    3.59
  -3  -7  -3   45.99    3.30
  -3   7  -3   41.59    2.66
  -3   7  -4    1.85    1.01
  -3  -7  -4    1.07    0.76
  -3   7  -5   12.95    1.85
  -3  -7  -5   10.87    1.67
  -3   7  -6   29.27    2.69
  -3  -7  -6   26.55    2.52
  -3   7  -6   25.30    2.15
  -3   7  -7    0.89    0.75
  -3  -7  -7    2.16    0.98
  -3   7  -8   -1.62    0.93
  -3  -7  -8    0.68    0.77
  -3   7  -9   -1.28    1.03
  -3  -7  -9    0.70    0.69
  -3   7 -10   -1.05    0.91
  -3  -7 -10   -0.02    0.80
  -3   7 -11   19.48    2.10
  -3  -7 -11   19.47    2.07
  -3   7 -12   28.79    2.45
  -3  -7 -12   28.89    2.56
  -3   7 -13    9.96    1.45
  -3  -7 -13   10.96    1.66
  -3   7 -14    6.32    1.15
  -3  -7 -14    6.47    1.30
  -3   7 -15   11.15    1.46
  -3  -7 -15   10.03    1.47
  -3   7 -16   16.21    1.65
  -3  -7 -16   14.49    1.68
  -3   7 -17    1.17    0.62
  -3  -7 -17    0.23    0.53
  -3   7 -18    6.08    1.04
  -3  -7 -18    6.48    1.10
  -3   7 -19    1.14    0.54
  -3  -7 -19    0.11    0.52
  -3  -7 -20   71.98    3.01
  -3   8   3    2.27    1.05
  -3   8   2    7.82    1.15
   3   8  -1   38.59    2.20
  -3   8   1   41.28    2.44
   3   8   0   30.88    1.97
  -3   8   0   35.74    2.39
   3   8   1   62.27    2.79
  -3   8  -1   71.81    3.23
   3   8   2    9.84    1.27
  -3   8  -2    0.70    0.85
   3   8   3    9.48    1.13
  -3   8  -3   13.50    1.48
   3   8   4    3.02    0.72
  -3   8  -4    2.78    0.74
  -3   8  -5    4.14    0.88
  -3   8  -6   18.74    1.61
  -4   0  29    1.76    0.71
  -4   0  28   26.68    1.98
  -4   0  27    0.31    0.62
  -4   0  26    2.97    0.80
  -4   0  25   -0.81    0.78
  -4   0  24   11.74    1.69
  -4   0  23    0.40    0.67
  -4   0  22    4.53    1.18
  -4   0  21    1.53    1.15
  -4   0  20    3.63    1.36
  -4   0  19   -0.32    0.84
  -4   0  18   -0.87    1.03
  -4   0  17    0.81    1.10
  -4   0  16   47.47    3.80
  -4   0  15    1.17    1.00
  -4   0  14   -1.21    1.14
  -4   0  13    0.82    1.10
  -4   0  12   23.80    2.85
  -4   0  11    0.02    1.24
  -4   0  10   -0.73    0.88
  -4   0   9    0.98    1.12
  -4   0   8   21.63    2.82
  -4   0   7    0.59    0.95
  -4   0   6    2.49    1.27
  -4   0   5    2.29    1.18
  -4   0   4  105.01    5.88
  -4   0   3   -0.38    0.75
  -4   0   2   26.07    2.95
  -4   0   1   -0.48    0.86
  -4   0   0   74.55    4.81
  -4   0  -1    0.58    1.02
  -4   0  -2   19.17    3.27
  -4   0  -2   19.25    2.51
  -4   0  -3    3.20    2.10
  -4   0  -3    1.15    1.22
  -4   0  -4   33.45    3.71
  -4   0  -5    1.04    2.01
  -4   0  -6   20.63    2.87
  -4   0  -7    1.56    1.56
  -4   0  -8    4.60    1.64
  -4   0  -9    0.48    1.16
  -4   0 -10    2.52    1.53
  -4   0 -11    0.33    1.20
  -4   0 -12    2.84    1.43
  -4   0 -13    0.23    1.34
  -4   0 -14   60.13    4.41
  -4   0 -15    2.35    1.63
  -4   0 -16   25.67    2.96
  -4   0 -17    1.21    1.26
  -4   0 -18   10.59    1.98
  -4   0 -19    1.83    1.20
  -4   0 -20    0.81    0.94
  -4   0 -21    2.16    1.09
  -4   0 -22    0.96    0.87
  -4   0 -23   -0.10    0.66
  -4   0 -24   -0.11    0.65
  -4   0 -25   -0.42    0.64
  -4   0 -26    7.92    1.20
  -4   0 -27    0.60    0.51
  -4   1  28    1.21    0.55
  -4  -1  28    0.11    0.45
  -4   1  27   72.81    3.42
  -4  -1  27   67.88    3.22
  -4   1  26   10.69    1.49
  -4  -1  26   10.34    1.40
  -4   1  25    8.94    1.46
  -4  -1  25    8.87    1.37
  -4   1  24   14.59    1.90
  -4  -1  24   13.33    1.73
  -4   1  23   -0.89    0.54
  -4   1  23   -0.28    0.69
  -4  -1  23   -0.11    0.71
  -4   1  22   30.53    2.70
  -4  -1  22   32.75    2.79
  -4   1  22   27.42    2.14
  -4   1  21    1.67    0.81
  -4   1  21    1.70    1.06
  -4  -1  21    0.91    0.87
  -4   1  20   26.45    2.80
  -4  -1  20   23.97    2.54
  -4   1  20   28.66    2.36
  -4   1  19   28.95    2.86
  -4  -1  19   28.57    2.79
  -4   1  19   28.50    2.40
  -4   1  18   13.71    1.76
  -4   1  18   12.69    1.94
  -4  -1  18   11.23    2.03
  -4   1  17   33.90    3.19
  -4  -1  17   37.78    3.36
  -4   1  17   33.20    2.81
  -4   1  16   24.77    2.75
  -4  -1  16   23.44    2.76
  -4  -1  16   24.36    2.63
  -4   1  16   24.17    2.37
  -4   1  15    1.62    0.99
  -4   1  15    3.45    1.31
  -4  -1  15    1.34    1.35
  -4  -1  15    3.27    1.29
  -4   1  14   88.96    5.11
  -4  -1  14   79.38    4.93
  -4  -1  14   75.78    4.63
  -4   1  14   73.47    4.27
  -4   1  13    2.72    1.08
  -4   1  13    4.09    1.45
  -4  -1  13    3.90    1.53
  -4  -1  13    3.96    1.35
  -4   1  12    1.27    0.89
  -4   1  12    1.70    1.01
  -4  -1  12   -0.26    1.15
  -4  -1  12   -0.29    1.07
  -4   1  11    2.22    1.02
  -4   1  11    4.30    1.44
  -4  -1  11    4.12    1.61
  -4  -1  11    1.45    0.88
  -4   1  10   54.92    4.14
  -4  -1  10   58.62    4.46
  -4  -1  10   45.73    3.56
  -4   1  10   47.54    3.52
  -4   1   9    1.89    1.08
  -4  -1   9    4.38    1.81
  -4   1   8  158.65    6.93
  -4   1   8  149.52    6.26
  -4   1   7    4.15    1.77
  -4   1   7    0.70    0.91
  -4  -1   7    4.84    1.71
  -4   1   6    1.31    1.08
  -4   1   6    1.53    1.07
  -4  -1   6    3.55    1.34
  -4   1   5   10.04    1.79
  -4  -1   5   12.07    2.23
  -4   1   5   14.09    2.53
  -4   1   4   38.45    3.37
  -4  -1   4   46.33    4.11
  -4   1   3  105.16    5.47
  -4  -1   3   96.59    5.75
  -4   1   2   39.52    3.34
  -4  -1   2   31.80    3.39
  -4   1   1    6.77    1.49
  -4  -1   1   10.47    1.96
  -4   1   0    6.25    1.52
  -4  -1   0    6.56    1.52
  -4   1  -1    9.96    1.93
  -4  -1  -1    9.56    1.96
  -4  -1  -2   42.05    3.71
  -4   1  -2   37.08    3.26
  -4   1  -3    1.30    0.90
  -4  -1  -3    2.14    1.15
  -4   1  -4   33.47    4.38
  -4  -1  -4   28.03    3.35
  -4  -1  -4   19.17    2.57
  -4   1  -4   22.77    2.83
  -4   1  -5   32.29    3.88
  -4  -1  -5   21.27    2.61
  -4  -1  -5   28.29    3.24
  -4   1  -5   16.55    2.37
  -4   1  -6    0.00    0.76
  -4  -1  -6    0.70    1.03
  -4  -1  -6    2.65    1.28
  -4   1  -7    2.67    1.31
  -4   1  -7    5.82    2.29
  -4  -1  -7    4.83    1.71
  -4  -1  -7    3.14    1.34
  -4   1  -8   13.38    2.19
  -4   1  -8   23.70    3.13
  -4  -1  -8   18.61    2.68
  -4  -1  -8   21.54    2.43
  -4   1  -9    7.55    2.65
  -4  -1  -9    3.81    1.92
  -4   1  -9    8.71    2.80
  -4  -1 -10  157.63    7.31
  -4   1 -10  159.30    7.51
  -4   1 -11    7.99    2.45
  -4  -1 -11    4.34    2.29
  -4   1 -11    3.26    1.37
  -4   1 -12    3.83    1.66
  -4  -1 -12    5.56    1.87
  -4  -1 -13   40.96    3.75
  -4   1 -13   45.34    3.96
  -4   1 -14    1.11    1.19
  -4  -1 -14    3.21    1.72
  -4   1 -15   15.91    2.52
  -4  -1 -15   11.39    2.24
  -4   1 -16   54.75    4.19
  -4  -1 -16   60.53    4.26
  -4   1 -17    7.94    1.87
  -4  -1 -17    7.63    1.75
  -4   1 -18   11.87    2.02
  -4  -1 -18   11.74    2.08
  -4   1 -19    8.87    1.78
  -4  -1 -19    7.65    1.61
  -4   1 -20    5.38    1.36
  -4  -1 -20    6.24    1.44
  -4   1 -21    1.68    1.11
  -4  -1 -21   -0.41    0.77
  -4   1 -22   10.47    1.74
  -4  -1 -22    7.55    1.57
  -4   1 -23    3.12    1.00
  -4  -1 -23    2.43    0.99
  -4   1 -24   -0.27    0.60
  -4  -1 -24   -0.23    0.66
  -4   1 -25    1.48    0.70
  -4  -1 -25    3.80    1.00
  -4  -1 -26   71.92    3.40
  -4   1 -26   68.53    3.09
  -4  -1 -27    1.12    0.68
  -4   2  26   47.34    2.71
  -4  -2  26   41.47    2.34
  -4   2  25   60.46    3.23
  -4  -2  25   54.97    2.89
  -4   2  25   52.12    2.55
  -4   2  24    3.39    0.82
  -4   2  24    6.18    1.37
  -4  -2  24    4.12    1.09
   4   2 -23   10.04    1.15
  -4   2  23   10.44    1.35
  -4   2  23   12.06    1.69
  -4  -2  23   10.49    1.47
   4   2 -22    9.63    1.21
  -4   2  22    9.79    1.47
  -4   2  22    8.74    1.54
  -4  -2  22   10.75    1.56
  -4  -2  22    9.46    1.51
  -4   2  21  342.64    8.60
  -4  -2  21  333.18    8.36
  -4  -2  21  316.28    7.90
  -4   2  21  331.07    7.85
   4   2 -21  327.10    6.71
  -4   2  20   54.02    3.57
  -4  -2  20   56.22    3.63
  -4  -2  20   56.01    3.46
  -4   2  20   58.76    3.51
  -4   2  19    0.64    0.72
  -4   2  19    0.03    0.80
  -4  -2  19    2.80    1.26
  -4  -2  19    0.64    0.74
  -4   2  18   48.44    3.54
  -4  -2  18   48.23    3.48
  -4  -2  18   48.70    3.37
  -4   2  18   52.10    3.43
  -4   2  17   23.32    2.50
  -4  -2  17   20.84    2.45
  -4  -2  17   20.92    2.31
  -4   2  17   23.91    2.47
  -4   2  16   16.52    2.22
  -4  -2  16   15.55    2.27
  -4  -2  16   16.66    2.11
  -4   2  16   16.70    2.25
  -4   2  15   60.46    3.97
  -4  -2  15   61.23    4.17
  -4  -2  15   57.94    3.81
  -4   2  15   58.57    3.82
  -4   2  14    0.89    0.92
  -4  -2  14    1.32    1.20
  -4  -2  14    0.37    0.76
  -4   2  13   42.91    3.44
  -4  -2  13   45.88    3.77
  -4  -2  13   44.87    3.38
  -4   2  13   43.49    3.45
  -4   2  12    1.10    1.01
  -4   2  12    1.43    1.05
  -4  -2  12    1.12    1.11
  -4  -2  12    0.71    0.72
  -4   2  11    7.23    1.66
   4   2 -11    5.00    1.13
  -4   2  11    5.06    1.36
  -4  -2  11    4.52    1.53
  -4  -2  11    4.29    1.19
  -4   2  10   21.90    2.41
  -4  -2  10   27.06    3.02
  -4  -2  10   21.19    2.39
  -4   2  10   26.63    2.95
  -4   2   9    5.33    1.69
  -4   2   9    5.69    1.39
  -4  -2   9    6.46    1.74
  -4  -2   9    4.23    1.02
  -4   2   8    2.70    1.58
  -4   2   8    0.80    0.94
  -4  -2   8    2.43    1.40
  -4  -2   8    1.96    0.91
  -4   2   7   11.25    2.06
  -4   2   7   11.63    1.79
  -4  -2   7   13.42    2.31
  -4  -2   7    9.19    1.51
  -4   2   6    3.75    1.36
  -4  -2   6    5.32    1.55
  -4   2   5    3.61    1.49
  -4  -2   5    4.16    1.57
  -4   2   4    0.94    1.28
  -4  -2   4    1.26    1.20
  -4   2   3    7.76    1.68
  -4  -2   3   11.46    2.14
  -4   2   2   -0.76    1.28
  -4  -2   2    1.08    1.03
  -4   2   1   -2.02    1.46
  -4  -2   1    2.29    1.12
  -4  -2   0   42.22    3.69
  -4   2   0   39.15    3.47
  -4   2  -1    5.86    1.59
  -4  -2  -1   12.17    2.03
  -4   2  -2   -2.34    1.42
  -4  -2  -2    0.61    0.94
  -4   2  -3   -0.76    1.30
  -4  -2  -3    2.10    1.44
  -4  -2  -3    0.05    0.90
  -4  -2  -4   16.70    2.55
  -4   2  -4   19.12    2.77
  -4  -2  -5   27.67    3.03
  -4  -2  -5   23.51    2.74
  -4   2  -5   23.61    2.91
  -4   2  -6    9.27    1.86
  -4  -2  -6   10.56    2.10
  -4  -2  -6    7.01    1.61
  -4  -2  -7    1.39    1.19
  -4  -2  -7    0.38    0.82
  -4  -2  -8   72.99    4.60
  -4   2  -8   71.14    5.11
  -4   2  -9   69.28    4.68
  -4  -2  -9   69.46    4.62
  -4  -2 -10   50.60    4.04
  -4   2 -10   61.77    4.94
  -4  -2 -10   46.11    3.49
  -4   2 -10   57.11    4.12
  -4   2 -11  172.98    7.25
  -4  -2 -11  153.22    6.69
  -4  -2 -11  164.84    6.28
  -4   2 -11  161.86    6.69
  -4   2 -12   29.28    3.62
  -4  -2 -12   19.67    2.94
  -4  -2 -12   17.18    2.15
  -4   2 -12   28.05    4.18
  -4  -2 -13  278.48    8.70
  -4   2 -13  283.66    9.06
  -4   2 -14   22.40    2.84
  -4  -2 -14   19.26    2.62
  -4   2 -15    4.12    1.61
  -4  -2 -15    1.55    1.08
  -4   2 -16    1.70    1.22
  -4  -2 -16    0.12    0.87
  -4   2 -17   19.21    2.40
  -4  -2 -17   16.37    2.23
  -4   2 -18   51.14    3.63
  -4  -2 -18   45.61    3.49
  -4   2 -19  120.13    5.31
  -4  -2 -19  121.80    5.39
  -4   2 -20   11.03    1.75
  -4  -2 -20    9.30    1.58
  -4   2 -21   31.71    2.56
  -4  -2 -21   29.52    2.58
  -4   2 -22    4.37    1.18
  -4  -2 -22    1.20    0.88
  -4  -2 -23    4.97    1.14
  -4  -2 -24    1.67    0.76
  -4  -2 -25   35.97    2.33
  -4  -2 -26    0.06    0.42
  -4   3  24   17.16    1.48
   4   3 -23    0.80    0.51
  -4   3  23    1.89    0.82
  -4  -3  23    0.69    0.56
  -4  -3  23    0.13    0.48
  -4  -3  22  113.91    4.08
  -4  -3  22  116.59    4.24
  -4   3  22  117.59    4.30
   4   3 -22  116.04    3.78
  -4   3  21    6.04    1.23
  -4  -3  21    3.00    0.94
  -4  -3  21    3.72    0.91
  -4   3  20   20.37    1.90
  -4  -3  20   19.59    1.94
  -4  -3  20   18.99    1.88
  -4   3  20   20.95    2.01
  -4   3  19   42.97    2.81
  -4  -3  19   39.17    2.80
  -4  -3  19   38.06    2.64
  -4   3  19   40.93    2.90
  -4   3  18    3.59    1.14
  -4   3  18    3.08    1.04
  -4  -3  18    3.17    1.06
  -4  -3  18    2.39    0.81
  -4   3  17   47.63    3.06
  -4  -3  17   46.10    3.28
  -4  -3  17   44.99    2.97
  -4   3  17   50.21    3.25
  -4   3  16   50.62    3.20
  -4  -3  16   49.22    3.47
  -4  -3  16   52.01    3.24
  -4   3  16   55.07    3.52
  -4   3  15   10.74    1.86
  -4   3  15    6.79    1.26
  -4  -3  15    6.82    1.52
  -4  -3  15    6.52    1.32
  -4   3  14   75.46    3.94
  -4  -3  14   71.18    4.25
  -4  -3  14   71.43    3.89
  -4   3  14   76.39    4.29
  -4   3  13   10.55    1.90
   4   3 -13   10.96    1.72
  -4   3  13   10.51    1.55
  -4  -3  13   11.03    1.83
  -4  -3  13    9.45    1.55
  -4   3  12    4.69    1.62
   4   3 -12    2.81    1.07
  -4  -3  12    1.97    1.13
  -4  -3  12   -0.41    0.75
   4   3 -11   24.78    2.54
  -4  -3  11   30.66    3.07
  -4  -3  11   23.37    2.30
  -4   3  11   27.97    2.74
   4   3 -10   28.73    2.70
  -4  -3  10   23.27    2.63
  -4  -3  10   21.71    2.12
  -4   3  10   24.25    2.73
   4   3  -9   42.28    3.21
  -4  -3   9   40.46    3.48
  -4  -3   9   45.20    3.09
  -4   3   9   41.13    3.65
   4   3  -8    0.18    0.66
  -4  -3   8    0.85    0.95
  -4  -3   8    1.64    0.78
  -4   3   7    5.19    1.46
   4   3  -7    3.57    1.08
  -4  -3   7    4.82    1.64
  -4   3   6    0.42    1.12
   4   3  -6   -1.00    0.88
  -4  -3   6    1.97    1.13
  -4   3   5    3.23    1.39
   4   3  -5    1.11    0.85
  -4  -3   5    2.03    1.36
  -4   3   4    1.79    1.13
   4   3  -4    7.66    1.88
  -4  -3   4    5.22    1.58
   4   3  -3   70.95    4.10
  -4  -3   3   62.04    4.40
  -4   3   3   60.16    4.38
   4   3  -2   46.79    3.30
  -4  -3   2   46.30    3.84
  -4   3   2   48.32    3.65
   4   3  -1   18.58    2.40
  -4  -3   1   15.31    2.40
   4   3   0    4.89    1.58
  -4  -3   0    2.33    1.29
   4   3   1   60.32    3.70
  -4  -3  -1   60.66    4.39
  -4   3  -1   66.01    4.27
  -4   3  -2   13.26    2.18
  -4  -3  -2   18.11    2.52
   4   3   3   19.39    2.21
  -4  -3  -3   18.95    2.52
  -4   3  -3   18.78    2.79
  -4   3  -4   18.30    2.47
  -4  -3  -4   25.82    2.86
  -4   3  -5   -0.36    0.80
  -4  -3  -5    0.82    0.97
  -4   3  -6    4.23    1.44
  -4  -3  -6   10.77    1.83
   4   3   6    9.20    1.55
  -4  -3  -6    9.35    1.83
  -4  -3  -7   35.65    2.99
   4   3   7   38.47    2.93
  -4  -3  -7   32.25    3.18
  -4   3  -7   37.20    3.20
  -4  -3  -8   73.56    4.13
   4   3   8   78.28    3.92
  -4  -3  -8   70.62    4.36
  -4   3  -8   79.42    4.76
  -4  -3  -9   34.30    2.93
  -4  -3  -9   32.55    2.98
  -4   3  -9   26.84    3.09
  -4   3 -10   18.03    2.45
  -4  -3 -10   16.55    2.20
  -4  -3 -10   11.16    1.88
  -4  -3 -11  162.38    6.00
  -4  -3 -11  161.23    6.20
  -4  -3 -12  222.43    6.88
  -4  -3 -12  200.48    6.72
  -4   3 -12  219.86    7.32
  -4  -3 -13   33.23    2.77
  -4  -3 -13   32.78    2.63
  -4  -3 -14   21.13    2.25
  -4  -3 -14   19.07    1.99
  -4  -3 -15    8.08    1.42
  -4  -3 -15    7.26    1.23
  -4  -3 -16    5.67    1.28
  -4  -3 -17   26.00    2.29
  -4  -3 -18   87.32    4.01
  -4  -3 -19   15.85    1.79
  -4  -3 -20   23.55    2.01
  -4  -3 -21   20.09    1.79
  -4  -3 -22    1.40    0.65
  -4   4  21    5.45    0.96
  -4  -4  21    5.08    0.84
  -4  -4  20   32.33    2.02
  -4   4  20   35.89    2.26
  -4  -4  19   22.93    1.72
  -4  -4  19   24.60    1.84
  -4   4  19   27.65    2.12
  -4   4  18    1.09    0.71
  -4  -4  18    1.00    0.56
  -4  -4  18    0.15    0.42
  -4   4  17   13.85    1.70
  -4  -4  17   11.22    1.41
  -4  -4  17   12.86    1.42
  -4   4  16    1.70    0.86
  -4  -4  16    0.24    0.61
  -4  -4  16   -0.27    0.54
  -4   4  15   10.84    1.66
  -4  -4  15   10.32    1.43
  -4  -4  15   11.53    1.40
  -4   4  14    0.17    0.68
  -4  -4  14    0.61    0.64
  -4  -4  14    0.01    0.49
  -4   4  13    0.22    0.70
   4   4 -13   -0.46    0.77
  -4  -4  13    1.38    0.85
  -4  -4  13    0.98    0.54
  -4   4  12    2.61    1.01
   4   4 -12    3.33    0.93
  -4  -4  12    3.42    1.09
  -4  -4  12    1.38    0.61
   4   4 -11   -0.30    0.74
  -4  -4  11    0.47    0.75
  -4  -4  11    1.27    0.73
  -4   4  10   16.38    2.17
   4   4 -10   12.26    1.74
  -4  -4  10   12.49    1.85
  -4  -4  10   14.49    1.61
  -4   4   9    5.02    1.44
   4   4  -9    2.64    1.00
  -4  -4   9    2.96    1.21
   4   4  -8    5.68    1.28
  -4  -4   8    5.97    1.53
  -4   4   7    9.11    1.81
   4   4  -7   11.30    1.79
  -4  -4   7   13.30    1.98
  -4  -4   6   47.92    3.51
  -4   4   6   46.96    3.55
   4   4  -5  120.86    5.20
  -4  -4   5  108.47    5.32
  -4   4   5  110.27    5.30
  -4  -4   4   18.85    2.47
  -4   4   4   19.49    3.43
   4   4  -3  121.14    5.20
  -4   4   3  121.41    5.84
   4   4  -2  102.40    4.76
  -4  -4   2   97.82    5.08
  -4   4   2   92.77    4.74
  -4   4   1    3.08    1.11
  -4  -4   1    4.34    1.50
  -4   4   0    3.73    1.21
   4   4   0    8.18    1.67
  -4  -4   0    7.11    1.61
   4   4   1   69.87    3.87
  -4  -4  -1   65.34    4.17
  -4   4  -1   74.92    4.62
   4   4   2   74.06    4.05
  -4  -4  -2   61.79    4.09
  -4   4  -2   74.61    4.38
  -4  -4  -3   90.67    4.93
  -4   4  -3   83.03    4.69
  -4   4  -4   -0.36    0.76
  -4  -4  -4    1.41    1.26
  -4   4  -5    2.83    1.17
   4   4   5    5.09    1.26
  -4  -4  -5    4.78    1.41
   4   4   6   23.75    2.31
  -4  -4  -6   26.41    2.64
  -4   4  -6   26.53    2.58
  -4   4  -7    3.82    1.32
   4   4   7    3.76    1.11
  -4  -4  -7    3.41    1.17
  -4   4  -8    1.49    1.07
   4   4   8    2.29    0.93
  -4  -4  -8   -0.48    0.79
   4   4   9    1.30    0.85
  -4  -4  -9    1.29    0.89
   4   4  10    1.52    0.75
  -4  -4 -10    0.44    0.73
   4   4  11    6.12    1.14
  -4  -4 -11    6.58    1.35
  -4   4 -11    7.52    1.64
   4   4  12   17.91    1.81
  -4  -4 -12   13.95    1.80
   4   4  13    6.66    1.12
  -4  -4 -13    6.32    1.18
   4   4  14    7.45    1.14
  -4  -4 -14    5.63    1.10
   4   4  15    4.10    0.88
  -4  -4 -15    3.58    0.84
  -4  -4 -16    9.09    1.14
  -4   5  16   13.06    1.32
  -4   5  15   96.32    3.61
  -4   5  14    3.59    0.85
  -4  -5  13   75.47    3.00
  -4   5  13   86.87    3.69
  -4  -5  12   34.82    2.18
  -4   5  12   38.83    2.59
  -4   5  11   10.51    1.41
   4   5 -11    8.94    1.31
  -4  -5  11   10.34    1.28
   4   5 -10    5.56    1.04
  -4  -5  10    5.06    0.95
   4   5  -9   59.99    3.12
  -4  -5   9   58.35    3.04
  -4   5   9   55.88    3.31
  -4   5   8    3.48    0.99
   4   5  -8    6.64    1.20
  -4  -5   8    5.19    1.13
  -4   5   7    1.70    0.98
   4   5  -7    5.15    1.15
  -4  -5   7    3.79    1.01
  -4   5   6   18.16    1.98
   4   5  -6   21.29    1.97
  -4  -5   6   19.04    1.96
   4   5  -5    5.23    2.06
  -4  -5   5    0.15    0.68
   4   5  -4   56.85    3.17
  -4  -5   4   54.86    3.24
  -4   5   4   54.61    3.31
   4   5  -3    9.30    1.73
  -4  -5   3    0.79    0.78
   4   5  -2   55.52    3.17
  -4  -5   2   51.11    3.33
  -4   5   2   55.84    3.37
   4   5  -1    7.21    1.96
  -4  -5   1    3.13    1.03
  -4   5   1   10.29    1.99
  -4   5   0   14.13    1.81
   4   5   0   12.43    1.50
  -4  -5   0   10.88    1.60
  -4   5  -1    8.13    1.64
   4   5   1    4.53    1.22
   4   5   2   34.29    2.42
  -4  -5  -2   34.30    2.67
  -4   5  -2   28.38    2.45
  -4   5  -3   10.54    1.94
   4   5   3    9.46    1.51
  -4  -5  -3    9.33    1.53
   4   5   4    3.72    0.93
  -4  -5  -4    2.72    1.00
   4   5   5   45.80    2.90
  -4  -5  -5   38.75    2.78
  -4   5  -5   46.09    3.36
   4   5   6   61.07    3.19
  -4  -5  -6   59.92    3.41
  -4   5  -6   57.63    3.34
   4   5   7   20.15    1.90
  -4  -5  -7   18.93    2.00
  -4   5  -7   21.26    2.13
   4   5   8   15.11    1.64
  -4  -5  -8   13.21    1.71
  -4   5  -8   13.53    1.76
   4   5   9   39.41    2.42
  -4  -5  -9   42.67    2.73
   4   5  10    3.60    0.96
  -4  -5 -10    0.41    0.63
   4   5  11   57.50    2.73
  -4  -5 -11   68.52    3.26
   4   5  12   63.87    2.79
  -4  -5 -12   65.88    3.06
  -4  -5 -13   49.79    2.53
   0   0   0    0.00    0.00


TITL 19070908 in P2(1)/n
REM P2(1)/n (#14 in standard setting)
CELL 1.54184   3.905088   8.345559  40.256267  90.0000  90.0000  90.0000
ZERR   37.00   0.000614   0.001282   0.006136   0.0000   0.0000   0.0000
LATT  1
SYMM -x+1/2, y+1/2,-z+1/2
SFAC C H O
UNIT 37.00 37.00 37.00
TREF
HKLF 4
END
_computing_structure_solution     'SHELXT 2014/5 (Sheldrick, 2014)'
;
_shelx_hkl_checksum                4567
_olex2_submission_special_instructions  'No special instructions were received'
_oxdiff_exptl_absorpt_empirical_details
;
Empirical correction (ABSPACK) includes:
- Absorption correction using spherical harmonics
- Frame scaling
;
_oxdiff_exptl_absorpt_empirical_full_max  1.248
_oxdiff_exptl_absorpt_empirical_full_min  0.829
